# Supplementary material for: Mucinous cystic neoplasms of the pancreas and liver share a similar DNA methylation profile with mucinous ovarian tumors
Source: J Pathol. 2025 Jun 25;267(1):10–24. doi: 10.1002/path.6439 (PMC12337810; doi:10.1002/path.6439)
Supplement: Supplementary file 1 — Supplementary materials and methods Figure S1. Representative images of both MCN‐P and MCN‐L samples included in the study showing progesterone receptor (PR) positivity in the ovarian‐like stroma Figure S2. Hierarchical clustering of the samples composing the landscape of pancreatic neoplasms Figure S3. Hierarchical clustering of the samples composing the landscape of liver neoplasms Figure S4. Hierarchical clustering of the samples composing the landscape of ovarian neoplasms Figure S5. Hierarchical and consensus clustering and sample clustering of hepato‐pancreato‐ovarian neoplasms Figure S6. Cell type enrichment analysis for genes linked to differential TSS methylation in MCN‐P and MCN‐L tissues Table S1. Characteristics of the antibodies used in immunohistochemical (IHC) analysis Table S2. Parameters used for quantitative expression analysis using QuPath version 0.5.1 (Queen's University, Belfast, Northern Ireland) for epithelial and stromal immunohistochemistry markers Table S3. Clinical and pathological characteristics and the DNA methylation array scan ID of the included samples Table S4. H‐scores of epithelial and stromal markers quantified using QuPath version 0.5.1 (Queen's University, Belfast, Northern Ireland) Table S5. Top standard deviated CpGs used for building the landscape of pancreatic, hepatic, ovarian, and hepato‐pancreato‐ovarian neoplasms (Excel file) Table S6. Normal ovary cases: type of surgery, purpose of surgery, and histological description of the ovarian tissue Table S7. Number of differentially methylated CpGs with an adjusted p value less than 0.01 and an absolute log FC value greater than 0.3 between the different entities (Excel file) [file PATH-267-10-s001.zip]

Archive with 3 entries (3 files):
- path6439-sup-0002-TableS5.xlsx
- path6439-sup-0003-TableS7.xlsx
- path6439-sup-0001-SuppMatMethFiguresS1-S6TablesS1-S4S6.docx
