# Supplementary material for: Mucinous cystic neoplasms of the pancreas and liver share a similar DNA methylation profile with mucinous ovarian tumors
Source: J Pathol. 2025 Jun 25;267(1):10–24. doi: 10.1002/path.6439 (PMC12337810; doi:10.1002/path.6439)
Supplement: Supplementary file 1 — Supplementary materials and methods Figure S1. Representative images of both MCN‐P and MCN‐L samples included in the study showing progesterone receptor (PR) positivity in the ovarian‐like stroma Figure S2. Hierarchical clustering of the samples composing the landscape of pancreatic neoplasms Figure S3. Hierarchical clustering of the samples composing the landscape of liver neoplasms Figure S4. Hierarchical clustering of the samples composing the landscape of ovarian neoplasms Figure S5. Hierarchical and consensus clustering and sample clustering of hepato‐pancreato‐ovarian neoplasms Figure S6. Cell type enrichment analysis for genes linked to differential TSS methylation in MCN‐P and MCN‐L tissues Table S1. Characteristics of the antibodies used in immunohistochemical (IHC) analysis Table S2. Parameters used for quantitative expression analysis using QuPath version 0.5.1 (Queen's University, Belfast, Northern Ireland) for epithelial and stromal immunohistochemistry markers Table S3. Clinical and pathological characteristics and the DNA methylation array scan ID of the included samples Table S4. H‐scores of epithelial and stromal markers quantified using QuPath version 0.5.1 (Queen's University, Belfast, Northern Ireland) Table S5. Top standard deviated CpGs used for building the landscape of pancreatic, hepatic, ovarian, and hepato‐pancreato‐ovarian neoplasms (Excel file) Table S6. Normal ovary cases: type of surgery, purpose of surgery, and histological description of the ovarian tissue Table S7. Number of differentially methylated CpGs with an adjusted p value less than 0.01 and an absolute log FC value greater than 0.3 between the different entities (Excel file) [file PATH-267-10-s001.zip › path6439-sup-0002-TableS5.xlsx]

## Sheet: Cover page
	Mucinous cystic neoplasms of the pancreas and liver share a similar DNA methylation profile with mucinous ovarian tumors
	Z Leoni et al. J Pathol https://doi.org/10.1002/path.6439
	Table S5. Top standard deviated CpGs used for building the landscape of pancreatic, hepatic, ovarian, and hepato-pancreato-ovarian neoplasms

## Sheet: Table S5
Table S5. Top standard deviated CpGs used for building the landscape of pancreatic, hepatic, ovarian, and hepato-pancreato-ovarian neoplasms.
CpGs landscape of pancreatic neoplasms	CpGs landscape of hepatic neoplasms	CpGs landscape of ovarian neoplasms	CpGs landscape of hepato-pancreato-ovarian neoplasms
cg22444562	cg12284872	cg17682313	cg12284872
cg06032337	cg03013609	cg27083089	cg22444562
cg12284872	cg00036011	cg00209129	cg06032337
cg17682313	cg21941030	cg01751057	cg03013609
cg03013609	cg14273822	cg06032337	cg27083089
cg11888470	cg06215569	cg22444562	cg11888470
cg07602744	cg06032337	cg18950353	cg00995986
cg25258740	cg18456523	cg11888470	cg17682313
cg14849597	cg27083089	cg16551513	cg18213661
cg11787544	cg14064694	cg03013609	cg13039115
cg27083089	cg26911220	cg00004700	cg25258740
cg18213661	cg11888470	cg01858500	cg24511951
cg23939642	cg25267285	cg00185137	cg01858500
cg13530263	cg07365115	cg13530263	cg07709932
cg06405219	cg07913923	cg02420058	cg18456523
cg20900312	cg05298922	cg13023205	cg06405219
cg17483462	cg21899596	cg06901280	cg04131969
cg01046104	cg10046620	cg12284872	cg26667356
cg03329597	cg04399751	cg27188696	cg17107572
cg01858500	cg26674751	cg00666438	cg01046104
cg14159672	cg16251079	cg20512044	cg02227188
cg15355235	cg08789053	cg08773007	cg03030717
cg12036633	cg09420439	cg02988288	cg13530263
cg14262681	cg23432345	cg09799983	cg02492115
cg27105304	cg14317285	cg19841369	cg21941030
cg15014361	cg22089737	cg05818809	cg15355235
cg02339793	cg18213661	cg11809342	cg11787544
cg02101773	cg01046104	cg19384241	cg00036011
cg16125853	cg11200222	cg25550461	cg06796713
cg04131969	cg15680620	cg26046718	cg16234557
cg07397867	cg26697947	cg13115073	cg27586797
cg03807298	cg14478495	cg15156551	cg24416513
cg25134647	cg17414165	cg13653088	cg10108372
cg16814680	cg14311670	cg08649002	cg19384289
cg03030717	cg24416513	cg12665317	cg25425140
cg22108469	cg18756179	cg08036259	cg15014361
cg15318546	cg08394412	cg22014551	cg25781627
cg26667356	cg22444562	cg15355235	cg22108469
cg16772207	cg06405219	cg00208349	cg02534659
cg26726230	cg18020955	cg08356028	cg25247520
cg05571780	cg02872545	cg10329228	cg14262681
cg16716563	cg25425140	cg01337997	cg03554749
cg16562730	cg23930334	cg11756138	cg00983956
cg17518121	cg08190858	cg01464849	cg03807298
cg00054047	cg18202336	cg10331104	cg06833110
cg11275536	cg08813925	cg00344307	cg00320414
cg11738485	cg22759823	cg04131969	cg18467790
cg11116086	cg03761746	cg18467790	cg11738485
cg01235000	cg25479682	cg10159006	cg16758314
cg13039115	cg24283921	cg04032453	cg25508679
cg06454760	cg10379890	cg14659008	cg09701702
cg01427108	cg15678844	cg00104353	cg27049766
cg19841369	cg11766986	cg14245471	cg15678844
cg06112444	cg23229820	cg15177489	cg19578835
cg14300812	cg27586797	cg16250040	cg05496203
cg08477332	cg18843803	cg03622696	cg23325963
cg24994127	cg25264265	cg15227206	cg06378142
cg06958223	cg22881914	cg22720790	cg25134647
cg18467790	cg09701702	cg16314254	cg03329597
cg19387964	cg05956608	cg08465795	cg22089737
cg11049617	cg09355771	cg17250680	cg24676817
cg01349114	cg17486101	cg05949640	cg02833127
cg21439763	cg10730712	cg15400742	cg11941059
cg19858214	cg06246357	cg26635992	cg06454760
cg03140412	cg10543450	cg25652656	cg08190858
cg00303982	cg04131969	cg06507244	cg18561589
cg27414352	cg20475322	cg27430693	cg17437939
cg22610655	cg04518342	cg12883150	cg15377283
cg16578108	cg03018496	cg25792881	cg07365115
cg00983956	cg06470822	cg04430744	cg02239968
cg27586797	cg02747442	cg12262617	cg26720125
cg00320414	cg15460872	cg14810458	cg13022624
cg15285250	cg08582485	cg01607821	cg15285250
cg27049766	cg06528306	cg01020356	cg24646414
cg17437939	cg21074468	cg08080676	cg00702988
cg14858993	cg11195797	cg11181435	cg14849597
cg24099331	cg04502985	cg07838035	cg25538627
cg15389995	cg11947981	cg03096285	cg23528617
cg23906738	cg02958634	cg01087456	cg09035995
cg16649792	cg04528312	cg12645844	cg23906738
cg09526096	cg10648415	cg16762776	cg15468045
cg02227188	cg07438617	cg00830492	cg22982573
cg03852144	cg26141862	cg20892496	cg27453857
cg03625109	cg15845792	cg10161121	cg20232986
cg18456523	cg20215112	cg06405219	cg25298161
cg06329202	cg21577049	cg16259592	cg06246357
cg07103655	cg22531183	cg13224218	cg18020955
cg00674365	cg23325963	cg09425851	cg01047586
cg00397479	cg01858500	cg06378142	cg23981871
cg03784829	cg02407659	cg01421737	cg03078363
cg24924502	cg07475885	cg08599290	cg22759823
cg03544320	cg23695133	cg12325598	cg26911220
cg06378142	cg05135549	cg19792194	cg10399701
cg00724936	cg25451958	cg19352433	cg19841369
cg19578835	cg20057742	cg11738485	cg19198470
cg19536605	cg05129325	cg08794720	cg21439763
cg01257685	cg06368590	cg01873983	cg00674365
cg26389380	cg08668790	cg18802443	cg00208274
cg20765408	cg15618087	cg13614094	cg07934780
cg06093355	cg10765471	cg13746265	cg25830182
cg13982090	cg17851046	cg03302546	cg17875555
cg18862850	cg27378835	cg08005120	cg07535010
cg19198470	cg26248173	cg20888615	cg14159672
cg12798657	cg11230110	cg02646615	cg18862850
cg16486461	cg01563704	cg03185552	cg00185912
cg18442362	cg04299389	cg00110707	cg05129325
cg24366211	cg18475643	cg18285788	cg06470822
cg09280663	cg24676817	cg27586797	cg20215112
cg24997654	cg02395363	cg24194775	cg12036633
cg06059810	cg07976064	cg26663696	cg24368848
cg27453857	cg24965984	cg18659937	cg03465600
cg21542081	cg15353709	cg10662314	cg16814680
cg02794451	cg08047907	cg08716380	cg03175652
cg24528392	cg24714905	cg04833379	cg05877497
cg09788586	cg06573604	cg02500748	cg21266502
cg07061779	cg13480357	cg18638257	cg02177231
cg01303372	cg05639246	cg22548171	cg01287975
cg00278211	cg15544654	cg15310620	cg23587025
cg04798314	cg05913906	cg13155535	cg01295203
cg09990852	cg21266502	cg25744613	cg10932018
cg05999769	cg07636194	cg10017626	cg01427108
cg13500480	cg12500879	cg05884310	cg09547119
cg12004527	cg07779120	cg18815547	cg13982090
cg24416513	cg10909678	cg25214966	cg15389995
cg22474464	cg16750157	cg15547764	cg21899596
cg16940012	cg22538054	cg25440344	cg26256223
cg23325963	cg24030587	cg26599610	cg07976064
cg21150330	cg00680551	cg15618087	cg12162138
cg08246644	cg09557387	cg10701080	cg23370051
cg16071681	cg24989739	cg16444641	cg02029212
cg12898220	cg19516515	cg07437908	cg03852144
cg24368848	cg09350274	cg10648912	cg00292073
cg09448625	cg26720125	cg18277979	cg15083233
cg22089737	cg09132480	cg15218485	cg16071681
cg01630690	cg07875385	cg27471904	cg08416194
cg12262617	cg18465515	cg07630457	cg02963248
cg15562176	cg11102724	cg15431103	cg14273822
cg19384289	cg08160350	cg03287111	cg26697947
cg14887761	cg10932018	cg01303236	cg01271812
cg22399133	cg13982090	cg24870828	cg10326673
cg11438845	cg08750951	cg22363520	cg03625109
cg21058916	cg21663122	cg00983956	cg04193820
cg17875555	cg06445348	cg17310682	cg20521165
cg26932252	cg18035229	cg23250489	cg06215569
cg20118553	cg06378142	cg09029791	cg08034070
cg10327440	cg13039115	cg13978081	cg11102724
cg13669152	cg19724667	cg23660154	cg23720064
cg20521165	cg11873482	cg16121816	cg08466792
cg27337217	cg24418733	cg11192913	cg05920909
cg07992457	cg08328777	cg23666951	cg04131829
cg07696354	cg16291276	cg05947470	cg18288325
cg08466792	cg16517523	cg18678645	cg08668790
cg22759823	cg02177231	cg24720521	cg05298922
cg05840533	cg14866200	cg24002149	cg23398076
cg21885317	cg01295203	cg15872203	cg15618087
cg09908110	cg26817935	cg10040625	cg12262617
cg05172259	cg21811143	cg20578779	cg20474850
cg06326646	cg19418951	cg06350853	cg11988765
cg10891461	cg12960893	cg06276265	cg17542408
cg01560873	cg09247193	cg03199646	cg16235582
cg10326673	cg18186704	cg22493616	cg12374721
cg13788381	cg04991805	cg21556470	cg18843803
cg22395765	cg17332573	cg03136373	cg09280663
cg18865824	cg15054077	cg24202221	cg26846424
cg06495961	cg09684233	cg27260684	cg17889682
cg02833127	cg22877509	cg21060777	cg22399133
cg24245216	cg17875555	cg25994871	cg15054077
cg26893422	cg19384289	cg02799905	cg24691330
cg26033510	cg20474850	cg27049766	cg01544903
cg25298161	cg15394142	cg20587300	cg02693498
cg12500879	cg09940360	cg15499265	cg06141846
cg11965913	cg20985450	cg17246606	cg04528312
cg23566333	cg17563336	cg05438336	cg24375409
cg14148088	cg24472375	cg07968674	cg02101355
cg24044052	cg04787024	cg15014361	cg24932457
cg25425140	cg04122873	cg00798640	cg21179088
cg14843888	cg16887940	cg04941246	cg08773007
cg03089717	cg04102325	cg04776727	cg07913923
cg23490638	cg07104706	cg23252178	cg21757973
cg24676817	cg10168149	cg03558688	cg13500480
cg09120722	cg11101117	cg22108469	cg24802827
cg22867893	cg01287975	cg22387781	cg04556126
cg14010238	cg22267770	cg02834664	cg23651889
cg00767010	cg24770624	cg11233420	cg04932551
cg08141395	cg11536474	cg26702246	cg01089498
cg00957644	cg14709691	cg19043574	cg04362586
cg07934780	cg20673407	cg27162435	cg27142536
cg06284102	cg20653012	cg20431786	cg09803262
cg20546778	cg23781022	cg06989968	cg02988288
cg17438633	cg00002719	cg04343888	cg11195797
cg07533224	cg00450784	cg08212546	cg14454907
cg26315984	cg03059420	cg17987176	cg24105287
cg05738240	cg12506930	cg22286425	cg01964152
cg15008124	cg14808890	cg27019821	cg19759481
cg15992563	cg13092806	cg02117464	cg20842326
cg10758783	cg17265515	cg05649108	cg09799983
cg03801404	cg25771013	cg09759637	cg26019295
cg12711706	cg17083323	cg14019044	cg17945976
cg14567043	cg00336164	cg14377922	cg01510609
cg15570860	cg02988288	cg14160480	cg02529604
cg00702988	cg01790002	cg06491590	cg09387749
cg20215112	cg01964152	cg14322760	cg12403514
cg15678844	cg19247350	cg06176650	cg10730712
cg08393041	cg00932875	cg11740348	cg12500879
cg26256223	cg01528052	cg11371119	cg09132480
cg17965712	cg14681055	cg18385500	cg07104706
cg18582260	cg27225220	cg25699489	cg00303982
cg04224064	cg18479593	cg16596575	cg16366066
cg14479889	cg08233811	cg18213661	cg17518121
cg03275396	cg00684125	cg26290155	cg18322569
cg23427348	cg08390877	cg00234321	cg18166150
cg12052765	cg07726139	cg07039832	cg10983146
cg02954149	cg00674365	cg09141266	cg20774834
cg15377283	cg24961583	cg03386320	cg17130131
cg09652172	cg22606224	cg19060557	cg06112444
cg03022395	cg04217450	cg27617640	cg24717695
cg08847017	cg19166302	cg08986950	cg07014673
cg25069157	cg11725640	cg05662664	cg12730323
cg07167872	cg04763554	cg02772590	cg05809668
cg11102724	cg23719318	cg20898288	cg12506930
cg26219664	cg14150907	cg12415361	cg02101773
cg08966753	cg19250799	cg14954575	cg07317062
cg08190858	cg24570841	cg06320471	cg16103959
cg01708636	cg15083233	cg05501996	cg01952835
cg11941059	cg01310473	cg20744163	cg13092806
cg26058226	cg07014673	cg15073906	cg27439481
cg16158396	cg08034070	cg15526081	cg08393041
cg16335762	cg00193963	cg06698900	cg24714905
cg04932551	cg25830182	cg02270417	cg12498088
cg16835209	cg01565320	cg26222293	cg16835209
cg06580598	cg17014785	cg11756601	cg11950994
cg06117345	cg08322034	cg25134647	cg24405999
cg18288325	cg16528511	cg03846936	cg02551743
cg00220845	cg09360770	cg25942198	cg22674699
cg08701621	cg10824063	cg14253605	cg06329202
cg18952026	cg10868817	cg18674980	cg25698741
cg14344955	cg15006404	cg05771342	cg23248887
cg05649108	cg10326673	cg04360793	cg03352106
cg18328450	cg04362586	cg25985504	cg10648415
cg01150390	cg19729116	cg23186952	cg15817960
cg05315240	cg08934402	cg21500509	cg11200222
cg25508319	cg19500479	cg21837047	cg24245216
cg12357497	cg11542528	cg14047630	cg16887940
cg12374721	cg15386964	cg20385489	cg13595880
cg26961240	cg13948585	cg05075301	cg04224064
cg10019467	cg15355235	cg20749792	cg13104766
cg21757973	cg03030717	cg23933289	cg03498081
cg27285720	cg25744613	cg06249604	cg09420907
cg01770948	cg22642777	cg03807298	cg01979888
cg09420907	cg11738485	cg27508055	cg08003628
cg00651016	cg27296293	cg06221531	cg11201447
cg10701080	cg00983956	cg15176213	cg04743876
cg23181573	cg01435308	cg08870183	cg01408508
cg14354171	cg16821992	cg04689697	cg03544320
cg22185100	cg23165899	cg02633729	cg16963144
cg01089498	cg03536474	cg11072836	cg24570841
cg08708961	cg08135379	cg08169145	cg03401608
cg13254240	cg13485230	cg12854895	cg03784829
cg10949007	cg12374721	cg08543028	cg17415265
cg22674699	cg17188046	cg14283247	cg00004700
cg19212391	cg03167717	cg25880343	cg08986950
cg09942546	cg23935684	cg18008675	cg15978561
cg24169326	cg15775815	cg26009832	cg26674751
cg16525461	cg25764899	cg23199292	cg08246644
cg05129325	cg23807890	cg13422600	cg08896939
cg11004059	cg16695890	cg27353159	cg02030008
cg09035995	cg10148473	cg11255857	cg09897199
cg10860381	cg17154724	cg09372263	cg00957644
cg12403514	cg08104202	cg02469105	cg05649108
cg04905274	cg23650423	cg12036633	cg03015498
cg10730712	cg06685968	cg02881166	cg15954353
cg07006935	cg13690989	cg13638411	cg09745543
cg27176060	cg12557810	cg14454907	cg03275396
cg13181974	cg25508679	cg07159758	cg06495961
cg07869023	cg26444951	cg17769811	cg26568372
cg03987919	cg16238993	cg09402623	cg10682299
cg13454226	cg10741025	cg14159042	cg05172259
cg12681623	cg04582294	cg03329597	cg11536474
cg10948751	cg21039708	cg12492087	cg08004073
cg13246235	cg17879405	cg01588656	cg18334392
cg05983315	cg04681554	cg18322569	cg08498787
cg19284211	cg26492446	cg25406989	cg20429172
cg09141304	cg12179011	cg23363754	cg19384241
cg02963248	cg18055610	cg15667493	cg04127342
cg15442907	cg03858756	cg09257635	cg24186458
cg06330323	cg26667356	cg08787647	cg24194775
cg24562669	cg27173151	cg13595880	cg03019277
cg00291004	cg14481454	cg08775629	cg21039708
cg15978561	cg01916660	cg21531150	cg18751168
cg02809746	cg08505456	cg24245216	cg09299055
cg11379205	cg27049766	cg23226631	cg04122873
cg01047586	cg07693238	cg08137156	cg02597299
cg25537993	cg23405212	cg25422938	cg11128216
cg01519063	cg15469272	cg21415084	cg26251325
cg11192257	cg02256631	cg26017564	cg22867893
cg02508618	cg00792424	cg24604495	cg10327440
cg15054077	cg22557662	cg10236239	cg20065768
cg24580909	cg05951609	cg09071280	cg27416863
cg04999352	cg01510609	cg19591183	cg10792302
cg26035071	cg03713642	cg05933241	cg18950353
cg01538731	cg21235151	cg05356381	cg06491590
cg09410453	cg18552861	cg02802916	cg16916914
cg21010334	cg06843889	cg07623160	cg06060135
cg09229893	cg19323951	cg07350470	cg13246235
cg18086520	cg20996682	cg17148437	cg13338798
cg22174405	cg05404698	cg02086466	cg03140412
cg21560722	cg14559259	cg04222851	cg22474464
cg25830182	cg17330305	cg26251325	cg24994127
cg05983525	cg16411054	cg17331750	cg11965913
cg21179088	cg13500480	cg00614959	cg09591181
cg21787089	cg14123923	cg07250571	cg11649715
cg02395846	cg24724633	cg03134230	cg25537993
cg18888655	cg02159731	cg24362163	cg02408153
cg12650227	cg18690769	cg16128973	cg08477332
cg26002437	cg01994205	cg15169428	cg03900143
cg14841828	cg10022722	cg13531977	cg00767010
cg03966751	cg07517893	cg22109796	cg09420439
cg01894747	cg17552029	cg23469328	cg03268860
cg02742133	cg07112154	cg18284319	cg26434964
cg06908618	cg24403976	cg08876623	cg25663755
cg22183373	cg05319845	cg22794038	cg12001304
cg25547580	cg08010362	cg07232003	cg18919017
cg18322569	cg08911275	cg22938331	cg05983315
cg21350324	cg02305377	cg10654803	cg03431846
cg18447972	cg05158615	cg12956443	cg05404698
cg01041405	cg00922785	cg16898193	cg09624466
cg00740474	cg21901718	cg26980244	cg25023596
cg03585323	cg03566822	cg05559269	cg15868302
cg21857668	cg26132774	cg02624081	cg15062377
cg17987112	cg04540383	cg03802486	cg01630690
cg19175169	cg24193254	cg26631397	cg02590401
cg18372607	cg20585530	cg02722539	cg08053137
cg06060135	cg13564825	cg07139503	cg07103655
cg22348992	cg18582992	cg21865687	cg19212391
cg04317318	cg17128892	cg21719025	cg05956608
cg01204128	cg25025879	cg26158018	cg24366211
cg13930892	cg10445315	cg20171775	cg25135333
cg16887940	cg11772171	cg14915838	cg13023205
cg03352106	cg12935170	cg24310463	cg05237485
cg25449441	cg10249375	cg18965980	cg08364561
cg08004073	cg14063488	cg17117459	cg08582485
cg25192925	cg26490272	cg13149442	cg04609889
cg08022244	cg15520279	cg03660851	cg04105511
cg08182975	cg04311343	cg09299055	cg13152606
cg24216855	cg20177650	cg26773585	cg09462924
cg05949290	cg07469637	cg26698460	cg25720804
cg21526750	cg03853208	cg05669550	cg16238993
cg05884870	cg00295794	cg02683935	cg15353709
cg26799209	cg00279790	cg23370051	cg13997680
cg07019450	cg25445555	cg05255287	cg08390877
cg22958090	cg00564163	cg06284172	cg25724843
cg13294846	cg08697503	cg16449837	cg27534624
cg09544728	cg20627174	cg04980099	cg09578028
cg08084103	cg08368063	cg27381822	cg09751451
cg23545774	cg09969043	cg08461339	cg23079252
cg09831748	cg20126035	cg17571496	cg22727783
cg06368184	cg27398263	cg23994061	cg11275536
cg24691330	cg05310764	cg10665050	cg26212328
cg12310108	cg13338798	cg10841505	cg26706803
cg22997113	cg23010538	cg18169886	cg09526096
cg25285090	cg15377283	cg13750998	cg23405212
cg12001304	cg20684180	cg11481351	cg13294846
cg07317062	cg23944251	cg02934237	cg06368184
cg21158255	cg14409023	cg26545580	cg20766052
cg23919109	cg26000462	cg07388580	cg23290344
cg14850477	cg11014373	cg17126026	cg06901280
cg18051449	cg18031307	cg23669081	cg26980244
cg14982329	cg26074603	cg13027729	cg18450254
cg13104766	cg20092531	cg18875031	cg10903903
cg03862854	cg25538627	cg24372491	cg17760405
cg00470636	cg11570367	cg04849878	cg03184290
cg04559779	cg09528496	cg17863024	cg00334063
cg00764603	cg22108469	cg15719266	cg18888655
cg16286251	cg02693127	cg04141129	cg05194426
cg21899596	cg05825073	cg18006760	cg18318843
cg05424126	cg06940614	cg09662034	cg25416030
cg19838634	cg06523224	cg20017590	cg11873482
cg03738025	cg19305681	cg12209121	cg15203735
cg24932457	cg22674699	cg11366775	cg15922174
cg06201393	cg08660938	cg22177887	cg02063759
cg16474725	cg06014958	cg11959851	cg24526103
cg23389369	cg09578028	cg13078555	cg17483462
cg03890705	cg11731890	cg19530831	cg02395846
cg24005407	cg20891501	cg25790133	cg21775245
cg26720125	cg16924616	cg15953323	cg16622958
cg08986950	cg23052560	cg22867893	cg23781022
cg26228614	cg13759674	cg26534377	cg09207053
cg04656321	cg03796321	cg19107881	cg00852595
cg19180905	cg00527489	cg00842351	cg01152019
cg03012319	cg19548479	cg15596749	cg17083323
cg24940967	cg22104437	cg25257334	cg16551732
cg18020955	cg18323912	cg20038591	cg11883423
cg25463440	cg24368848	cg13021857	cg20385489
cg25247520	cg16147221	cg20235383	cg09355771
cg09304470	cg00091953	cg08281561	cg17797591
cg15160748	cg07365127	cg05194102	cg23677426
cg03522150	cg01818151	cg15268101	cg04559779
cg11364876	cg26259537	cg09429437	cg07209385
cg08758185	cg26487157	cg17749649	cg02182440
cg17972100	cg14472384	cg11803859	cg15424989
cg11206756	cg17740417	cg06807650	cg04798314
cg12628550	cg08905629	cg07774661	cg23695133
cg07796016	cg05675514	cg08050057	cg03588998
cg24646414	cg03957108	cg27290713	cg16940012
cg02597299	cg00117172	cg12974599	cg18782604
cg15652532	cg08317380	cg02968751	cg26667946
cg05778549	cg20818778	cg26999577	cg20557801
cg25888561	cg14133945	cg07393854	cg00680551
cg06491590	cg00765922	cg09365942	cg18690769
cg13380669	cg20429172	cg06130386	cg26141862
cg15022051	cg27183030	cg10792302	cg27414352
cg10983146	cg12559208	cg15556088	cg13254240
cg03405260	cg12170314	cg04556126	cg16415863
cg10604794	cg01047586	cg11000810	cg08049853
cg17415265	cg26645307	cg13268653	cg04299439
cg23290344	cg10903903	cg04317659	cg12827351
cg06749502	cg07920503	cg18397073	cg22997113
cg15760474	cg24176563	cg07734047	cg24924502
cg13786863	cg01686348	cg22800743	cg07516252
cg10175334	cg11128216	cg13420177	cg05835105
cg00036011	cg26465391	cg05657969	cg19059495
cg20766052	cg12806763	cg19216357	cg02391713
cg17130131	cg01121566	cg11121826	cg08354007
cg18815674	cg04371726	cg17691988	cg07560510
cg21852273	cg15219228	cg24590723	cg25518170
cg09712464	cg23736307	cg15934687	cg22958090
cg21699330	cg12152002	cg19403312	cg11772171
cg26388509	cg24828151	cg01067983	cg08812189
cg26246807	cg06238944	cg03724721	cg02743713
cg06638427	cg12612118	cg25326069	cg20512044
cg26717895	cg07137955	cg25070373	cg06000564
cg00652274	cg11236727	cg17682675	cg07382923
cg13243108	cg23438893	cg04791552	cg13763649
cg08545389	cg16206460	cg03850508	cg15703773
cg02534659	cg21781979	cg05652427	cg18956933
cg24526103	cg19869302	cg10595547	cg18698431
cg11195797	cg02792792	cg18369516	cg12256957
cg22498143	cg08124446	cg17954229	cg10715092
cg09884146	cg12879143	cg00819233	cg23075337
cg19755714	cg04464085	cg09238999	cg22289434
cg02003175	cg08495825	cg01298514	cg26074603
cg12494488	cg24043916	cg05528287	cg08701621
cg18630264	cg17174023	cg11517269	cg16727923
cg20139094	cg13814414	cg16085649	cg16597737
cg16481448	cg10356613	cg05646117	cg18372607
cg03181525	cg14775207	cg05845376	cg10582860
cg10737521	cg18511326	cg26632177	cg00724936
cg15954353	cg16717065	cg22602631	cg26315984
cg20352199	cg05410341	cg19989371	cg15652532
cg17968304	cg14073922	cg11000150	cg16562730
cg05194426	cg11697588	cg25247520	cg16204205
cg26568372	cg01493517	cg11142389	cg03099208
cg25508679	cg09355412	cg14725590	cg22210652
cg16402757	cg27247092	cg25937388	cg20673407
cg26212328	cg03900143	cg04024514	cg21811143
cg00887882	cg16304215	cg20630633	cg23935684
cg10543634	cg10395685	cg10399701	cg14317285
cg02228714	cg02511666	cg13295471	cg12172441
cg13068215	cg08466792	cg19456061	cg01070987
cg03815200	cg19324940	cg20001572	cg10949007
cg11201447	cg26581660	cg09875257	cg01833196
cg18318843	cg04299439	cg00178749	cg15571561
cg18096722	cg13122377	cg05480169	cg06523901
cg23075337	cg21707187	cg10946742	cg04360793
cg06105596	cg25134647	cg07804470	cg02268535
cg25724843	cg15797110	cg05288466	cg26799209
cg11023565	cg02587316	cg22333857	cg04588602
cg00327947	cg00303982	cg22930505	cg16353006
cg11581653	cg02409351	cg02403419	cg26132774
cg13136655	cg17692242	cg15640047	cg01041405
cg27319917	cg10682299	cg04947167	cg06139333
cg18645861	cg15285250	cg23945334	cg01484075
cg19918700	cg03744566	cg09260048	cg22606224
cg23934731	cg16353006	cg09098522	cg05036656
cg08374320	cg03829972	cg15739949	cg07931391
cg22711012	cg14442421	cg18582260	cg20985450
cg06540950	cg11014463	cg18270463	cg04515809
cg03043785	cg04618333	cg05888040	cg05576648
cg07487940	cg12551029	cg08189198	cg19284211
cg17478810	cg01089498	cg11205006	cg10944441
cg05737860	cg09517106	cg12170419	cg18034737
cg02177231	cg24975183	cg26646686	cg23038529
cg21629500	cg21472506	cg13912311	cg13226737
cg11642377	cg19535896	cg09950966	cg22711012
cg06258196	cg00890485	cg15077680	cg22395765
cg18450254	cg15951557	cg10536349	cg26509715
cg02492115	cg07860213	cg21742058	cg20845627
cg02315271	cg14768245	cg05341781	cg03692651
cg01973676	cg07321191	cg12142268	cg16465280
cg18094382	cg21775576	cg01354632	cg10389730
cg09624466	cg08901662	cg03031616	cg03348397
cg17939040	cg17192454	cg15965643	cg16807089
cg25910699	cg04111071	cg21478047	cg07981013
cg00331548	cg16835209	cg22627029	cg10019467
cg18784435	cg06856720	cg25258740	cg04467618
cg04127342	cg04138112	cg03743858	cg16649792
cg03116459	cg07934780	cg11844856	cg10463299
cg22760710	cg01323148	cg24390590	cg12974599
cg11354681	cg20001829	cg18073874	cg09001573
cg12440549	cg09185643	cg13000789	cg10571987
cg15746696	cg22876812	cg06000564	cg17117459
cg11312408	cg06585233	cg17282989	cg24274579
cg09929056	cg23402926	cg22159005	cg21478047
cg07635227	cg18894648	cg22840361	cg07636194
cg03830169	cg25875213	cg19200589	cg21106407
cg04630141	cg03576469	cg12592005	cg21185686
cg13431902	cg06714480	cg20474450	cg14508911
cg19759481	cg25720804	cg05821000	cg20475322
cg01979888	cg25650256	cg10350284	cg17286831
cg05576648	cg07345734	cg25708328	cg00438885
cg16768018	cg06962944	cg17414208	cg16804284
cg07104706	cg16150752	cg09839914	cg07871612
cg18959279	cg14094983	cg11166884	cg15394142
cg22725685	cg19807257	cg13815212	cg16937769
cg13298566	cg16608808	cg05045981	cg24580909
cg21039708	cg04548856	cg03012338	cg19092168
cg07232003	cg22352772	cg13020759	cg14479889
cg04819580	cg10239098	cg26558862	cg23613317
cg03659340	cg03970036	cg06736113	cg09884146
cg12432236	cg21646199	cg18590431	cg18752105
cg08949974	cg10782668	cg23189410	cg03801871
cg19687603	cg13563284	cg12865888	cg19243498
cg11067552	cg19200589	cg02900995	cg15218485
cg04995108	cg05031016	cg24875915	cg02076020
cg06991118	cg01123334	cg13733684	cg04111071
cg15218485	cg06970510	cg18113295	cg03064067
cg27007061	cg17757602	cg22726370	cg25888561
cg26120372	cg12664209	cg04257196	cg19794481
cg12060422	cg13490422	cg17416169	cg12179011
cg02693498	cg17191178	cg21012057	cg23168192
cg18141888	cg02168857	cg23741997	cg07127888
cg23701146	cg01979888	cg11943669	cg19043574
cg04360793	cg00089798	cg14237989	cg21169107
cg16525573	cg02391713	cg06081628	cg22387369
cg25720804	cg08049853	cg26147268	cg03089717
cg05073382	cg05471296	cg19449565	cg20585530
cg07709932	cg10792302	cg05122183	cg19858214
cg26509715	cg06113789	cg01791229	cg22627029
cg20261859	cg01086490	cg15639397	cg16335762
cg13620034	cg02809707	cg14645994	cg04574034
cg20842326	cg13691247	cg24450239	cg07813142
cg05740655	cg19429281	cg18590814	cg24099331
cg04743876	cg04515996	cg01979888	cg07857234
cg09803262	cg02297063	cg05194426	cg06346126
cg22285168	cg00524220	cg05035508	cg03413097
cg20213869	cg19577779	cg10991486	cg27337217
cg19958586	cg10264687	cg05757938	cg15721764
cg10526277	cg06454760	cg07827139	cg24455950
cg06114334	cg21185686	cg21695771	cg00295794
cg15353501	cg19056926	cg20699027	cg23432345
cg21882620	cg07770968	cg08559141	cg05333194
cg07388969	cg05928695	cg08995613	cg26465391
cg03354554	cg03099208	cg18129228	cg10741025
cg25189904	cg07530798	cg01110291	cg21857668
cg13276615	cg08575330	cg00497909	cg17080163
cg23258365	cg23054189	cg10613754	cg06295292
cg08552718	cg12880658	cg11810303	cg09120722
cg06275069	cg19480965	cg16639311	cg16964025
cg22150779	cg10083898	cg09308008	cg01519063
cg14839134	cg23926743	cg23553331	cg11797316
cg03475285	cg20894686	cg21019085	cg10211745
cg06695027	cg17882660	cg11558005	cg25339054
cg17413172	cg10617784	cg08376208	cg23660154
cg02109625	cg03234186	cg17548997	cg14680131
cg12974599	cg19384241	cg16901141	cg12650227
cg27136634	cg07548607	cg13840476	cg10948751
cg05317090	cg25095353	cg17230535	cg10701080
cg05344412	cg04259358	cg11711466	cg11466109
cg01431992	cg21652958	cg04903019	cg03173502
cg09477810	cg15014361	cg15772924	cg09084470
cg15279308	cg16657397	cg10807724	cg20132513
cg02466815	cg16071681	cg09107344	cg21205889
cg19274341	cg08576172	cg27168858	cg05158615
cg02893344	cg23539114	cg01548463	cg22169990
cg02063759	cg05829782	cg27496116	cg06843889
cg17117459	cg05224741	cg18702499	cg19324940
cg14979301	cg24884703	cg02525997	cg27555582
cg21724915	cg14826711	cg01712812	cg13702536
cg18579862	cg03486485	cg18944099	cg24540114
cg01408508	cg26205771	cg03020554	cg22486834
cg06221531	cg16245265	cg01352546	cg11433622
cg06966660	cg27297851	cg00498089	cg24155384
cg02807047	cg03260566	cg11287443	cg10617784
cg19089725	cg23818870	cg15912082	cg14859874
cg04202892	cg05995465	cg00550331	cg21863229
cg25880954	cg04115680	cg10469906	cg00913949
cg14486338	cg07471461	cg19438468	cg17207559
cg12349181	cg02381898	cg03597879	cg12564285
cg06417478	cg10211058	cg08529933	cg02315271
cg12924936	cg00193021	cg20562705	cg11312408
cg08467103	cg18862850	cg08110785	cg22089922
cg26859083	cg14732324	cg00438885	cg05166138
cg03208466	cg14859874	cg13401893	cg06685968
cg21205889	cg22539420	cg14875327	cg10531725
cg09751451	cg13975648	cg05679002	cg26317050
cg02272576	cg15857764	cg24686420	cg06992609
cg27361370	cg15282819	cg16232071	cg17005319
cg14675598	cg00282510	cg26206347	cg17236143
cg11774909	cg17180237	cg01450600	cg04399751
cg14686903	cg07931391	cg01288645	cg06528306
cg20040691	cg20594304	cg04514092	cg24213115
cg16741565	cg15994026	cg19264599	cg01472463
cg17663418	cg13961503	cg17739501	cg07068674
cg03900143	cg05121006	cg01647724	cg18442362
cg02030008	cg21647227	cg09863391	cg10379890
cg21775245	cg26435572	cg01547915	cg05672146
cg15923139	cg05613942	cg05351204	cg03613415
cg01553231	cg14116122	cg03307103	cg21629500
cg21545862	cg03184290	cg13450266	cg08827307
cg26790247	cg01513307	cg21304234	cg03738025
cg02054232	cg07302069	cg06504162	cg13412754
cg24186458	cg23811789	cg25081651	cg02530022
cg14248883	cg15050627	cg07974511	cg24732049
cg12016063	cg01615050	cg22289434	cg17625381
cg20305683	cg06269753	cg22724359	cg11327831
cg20474850	cg12989934	cg10434977	cg19313221
cg01287975	cg18390610	cg12256957	cg00819895
cg10378228	cg11362010	cg20600379	cg21317965
cg23440636	cg12403514	cg16938771	cg27361370
cg23647700	cg27175093	cg21205889	cg19456852
cg11583920	cg11623216	cg15878670	cg05088820
cg23034818	cg03475285	cg19629630	cg04421553
cg18419977	cg20557801	cg04069420	cg03509898
cg17229420	cg16916914	cg02188675	cg09537620
cg24024072	cg27142536	cg04798314	cg11179009
cg04240491	cg14230397	cg23466388	cg12134633
cg10640845	cg03265671	cg15922174	cg00436496
cg18356785	cg09897199	cg06934394	cg18539122
cg07068674	cg13382769	cg22655956	cg04109543
cg27518156	cg24644551	cg03026982	cg22855020
cg06991755	cg21215550	cg10791541	cg15339596
cg22753340	cg15281710	cg09621472	cg20765408
cg02118824	cg07863624	cg25447202	cg13393479
cg21986225	cg10406295	cg12326558	cg18582260
cg00061185	cg14319409	cg04690998	cg04059773
cg06531254	cg15056288	cg21241708	cg18279094
cg16226380	cg11605903	cg14079365	cg02587316
cg02187276	cg27649073	cg05184826	cg06202829
cg00778190	cg02023150	cg19129887	cg26246807
cg13446584	cg02076020	cg07807395	cg02028114
cg26980244	cg23917057	cg06579547	cg02402058
cg23192614	cg23688510	cg03390370	cg16539957
cg13720048	cg24021956	cg05379643	cg21797564
cg27032232	cg14060111	cg06124524	cg08230697
cg05092891	cg18586886	cg27339021	cg19536605
cg14285266	cg06301252	cg18307140	cg09071889
cg24035107	cg03278146	cg10114877	cg15544654
cg08668790	cg24794433	cg17256681	cg13068215
cg07173635	cg00334063	cg10159915	cg11023565
cg09678939	cg05211057	cg14918082	cg00408068
cg22052948	cg01627823	cg17686260	cg04863892
cg03673694	cg20501518	cg00740718	cg20092531
cg23098693	cg08812189	cg20676602	cg16821992
cg13932450	cg19295951	cg02821871	cg04418091
cg00853264	cg10384554	cg16864819	cg08101036
cg14606858	cg12436377	cg04244345	cg05508084
cg02182440	cg12838303	cg10326673	cg07460010
cg19644793	cg03329597	cg26936181	cg23490638
cg01518723	cg06081518	cg08033551	cg03685774
cg17560073	cg23620902	cg26753608	cg03772350
cg04509429	cg21485303	cg05585321	cg11261857
cg04574034	cg07803474	cg10020892	cg14979301
cg15159670	cg01819912	cg10111629	cg20246452
cg14635269	cg26019295	cg08655033	cg15540820
cg00334063	cg24624901	cg09010597	cg05884870
cg13125157	cg17651821	cg07804714	cg03475285
cg01295203	cg22645427	cg02474926	cg09308008
cg23222169	cg20647610	cg00525931	cg09976984
cg12361126	cg26593946	cg07211251	cg14094983
cg05573844	cg05576648	cg10389262	cg00489401
cg18786623	cg15607538	cg15099492	cg05135549
cg06085204	cg20302133	cg16246661	cg22544863
cg09277543	cg10243939	cg09056830	cg05279859
cg11105563	cg21000227	cg12423473	cg09712464
cg15621427	cg01082512	cg05877591	cg26234852
cg03667968	cg25135333	cg13396967	cg27543789
cg01994275	cg06192497	cg09309208	cg12681623
cg07014673	cg06230736	cg09281118	cg24764848
cg23923019	cg02023345	cg25021530	cg23051392
cg24503407	cg07508081	cg21579790	cg05516344
cg09537620	cg10188985	cg03749813	cg09662034
cg04556126	cg19594772	cg12406391	cg12308746
cg03184290	cg05406469	cg06060874	cg11286463
cg08485587	cg03704308	cg13711520	cg11357542
cg24714905	cg15540820	cg13544006	cg08141395
cg21538389	cg03281661	cg11548377	cg17516247
cg05432627	cg25029264	cg01554437	cg08394412
cg22855020	cg00927554	cg08688393	cg17660183
cg25158734	cg27555582	cg07342108	cg23363754
cg03422911	cg07922719	cg03885270	cg25744613
cg00819895	cg26251325	cg23732024	cg21762788
cg08936231	cg00697992	cg07508244	cg15787128
cg09480047	cg15414638	cg14398247	cg06143666
cg07567926	cg06687640	cg08766923	cg08467103
cg12134633	cg17712694	cg10442735	cg23052560
cg17264909	cg09537620	cg15762892	cg04656321
cg14036584	cg03208951	cg12633154	cg16291276
cg14388093	cg05766489	cg23111655	cg16402757
cg10055501	cg23708361	cg07249433	cg00790395
cg07949738	cg09454925	cg17907419	cg11364876
cg09761747	cg10731465	cg11565007	cg15201218
cg16206813	cg18467790	cg25103419	cg12494488
cg08708167	cg17466795	cg14273269	cg21616051
cg05842846	cg19597031	cg20585185	cg05138702
cg24736886	cg12777520	cg05686354	cg12924936
cg22538861	cg08827579	cg18753541	cg02807047
cg16807089	cg22669412	cg03221652	cg10526277
cg07268332	cg15883716	cg20673407	cg22345877
cg27142536	cg21479226	cg04902729	cg12226948
cg22741583	cg25724843	cg15229632	cg19166302
cg01210354	cg07113642	cg25793931	cg01120173
cg23651872	cg13703871	cg06081793	cg27105304
cg09257208	cg02833127	cg14891762	cg02374917
cg08569613	cg13530263	cg14473030	cg19755714
cg17885226	cg12718442	cg26465391	cg13691247
cg17336761	cg15612266	cg24206614	cg09677945
cg05835105	cg25561140	cg11496593	cg01546563
cg13830619	cg16898621	cg20524526	cg06417478
cg21088315	cg13200838	cg04426409	cg11766986
cg23176009	cg12621171	cg10904854	cg27582384
cg14987769	cg07013734	cg26783258	cg18834729
cg11128216	cg24472939	cg07695981	cg09200260
cg10792302	cg17516419	cg20138186	cg26466587
cg10202614	cg26246807	cg18262274	cg01257685
cg06881647	cg07995570	cg11408395	cg11105563
cg01457883	cg22388634	cg02463727	cg23930334
cg02694058	cg04511041	cg08710921	cg09452082
cg18834729	cg22175764	cg23477067	cg15442907
cg02037307	cg02013838	cg13953354	cg04573550
cg00383793	cg01577414	cg19780563	cg04859826
cg26911220	cg18964775	cg16402757	cg19250799
cg17625381	cg18034737	cg22740835	cg01493517
cg09600665	cg06060135	cg05604412	cg23735602
cg12412309	cg11751434	cg17178220	cg07208853
cg09125248	cg20743365	cg27045835	cg12440549
cg09547119	cg09734791	cg01198391	cg07869023
cg03636532	cg05365735	cg21775245	cg25069157
cg15334047	cg16027761	cg03690434	cg12004527
cg05523839	cg15703773	cg18638180	cg15660418
cg04898695	cg01427108	cg07560510	cg00921266
cg14919082	cg09748853	cg14496909	cg03167717
cg07963046	cg12440549	cg07704235	cg11850541
cg09327804	cg08491964	cg08164961	cg25319067
cg09207053	cg27363327	cg05343665	cg13295471
cg00408285	cg03807298	cg07954971	cg04415176
cg21415084	cg24747122	cg23660703	cg00743094
cg00408068	cg22613262	cg22795331	cg11784799
cg23038529	cg02924943	cg08797491	cg11668813
cg03175652	cg01794426	cg15681956	cg16081281
cg11950994	cg21762788	cg12650227	cg05976412
cg04645914	cg16547579	cg00077391	cg13307880
cg10944441	cg05036212	cg08866557	cg06966660
cg20746341	cg07099331	cg24716193	cg18894648
cg03578473	cg05963821	cg10739015	cg06201393
cg26993769	cg13331550	cg23955881	cg26316946
cg25589279	cg01157404	cg15034643	cg07533148
cg17542408	cg22203219	cg13882081	cg02213103
cg23651889	cg24366456	cg07198775	cg23708361
cg15077193	cg21157873	cg08053137	cg02928476
cg08854316	cg15205547	cg06990571	cg04582294
cg07903939	cg16546503	cg12167279	cg21157873
cg07209385	cg12059257	cg18815957	cg20804101
cg06470822	cg25598447	cg15133564	cg16924616
cg14094983	cg00765312	cg17235897	cg07751528
cg05674637	cg23713079	cg07862773	cg02466815
cg04467618	cg16078836	cg24030943	cg02305377
cg11649715	cg19619518	cg09764546	cg18096722
cg09314489	cg21317965	cg27268501	cg21010334
cg08109476	cg23982858	cg04366300	cg20261859
cg20065768	cg14610403	cg26433333	cg00397479
cg04519108	cg07382923	cg11858843	cg08314996
cg03456799	cg01939477	cg16484162	cg10445315
cg11655243	cg14178748	cg26210281	cg12412309
cg05830220	cg27180314	cg18722086	cg17975843
cg01710745	cg27546977	cg13001150	cg12838303
cg22871331	cg06274159	cg10036405	cg05354622
cg11174855	cg16727923	cg19712291	cg01577029
cg24570841	cg23536629	cg06333811	cg21415084
cg06535565	cg24965479	cg08686582	cg02676167
cg24764848	cg13696283	cg22982093	cg08445802
cg15692156	cg15922174	cg01156920	cg13930892
cg07365115	cg07428136	cg23279522	cg25880954
cg03685774	cg20168806	cg18891604	cg01833699
cg06362176	cg19351026	cg16785291	cg19305681
cg21718159	cg25255293	cg22198853	cg15130102
cg16804284	cg05872306	cg00213008	cg04567659
cg16235582	cg13913332	cg20923877	cg03987919
cg05841700	cg26509715	cg14606047	cg02900995
cg19209043	cg08085267	cg17466996	cg15130589
cg20484547	cg14262681	cg00019678	cg03260566
cg12996880	cg21106407	cg27439446	cg08607018
cg26196480	cg25319067	cg21560722	cg23089564
cg12308746	cg17297216	cg09264782	cg12749132
cg03255006	cg27085741	cg12847194	cg16178603
cg20429172	cg09799983	cg20066782	cg05661282
cg00332937	cg04557057	cg08473752	cg04115680
cg18517818	cg03352106	cg26980072	cg07145284
cg07767776	cg24853724	cg24373427	cg24961583
cg18956933	cg27262412	cg00143249	cg21706229
cg25339054	cg01193690	cg07965110	cg07860213
cg11357542	cg23778363	cg09030546	cg19517686
cg26848395	cg24002887	cg10493436	cg16283196
cg19188064	cg02315271	cg12323574	cg04645914
cg11706624	cg17352152	cg06621691	cg21150330
cg05177308	cg19332710	cg09387650	cg18786593
cg19092168	cg09207053	cg11770816	cg25411977
cg16234557	cg18372607	cg14261559	cg07873041
cg26208115	cg05655837	cg19570924	cg21781979
cg01390574	cg03974889	cg01519063	cg15353501
cg26466587	cg04859826	cg17541767	cg09550083
cg19311443	cg00790395	cg08182021	cg13125157
cg16285956	cg09782540	cg16812352	cg01435308
cg21941030	cg27256468	cg13786429	cg18094382
cg23244913	cg15652532	cg20870689	cg03018496
cg13181797	cg07813142	cg18576046	cg08854316
cg06894149	cg18952647	cg23197862	cg05872306
cg26132774	cg07644368	cg19925204	cg14342938
cg21576187	cg08926056	cg05854298	cg09285851
cg15398299	cg01088410	cg10617784	cg05842846
cg10020892	cg16419009	cg03398568	cg18035229
cg27555582	cg09671258	cg26235199	cg01661732
cg21425062	cg26799209	cg05534963	cg22413388
cg17553300	cg03676512	cg03654387	cg22741583
cg25538627	cg20776829	cg20504792	cg27063986
cg12692829	cg23064609	cg01389287	cg00784329
cg04115680	cg13906377	cg02505192	cg20627174
cg23941216	cg23991636	cg05026674	cg18451588
cg24158259	cg03692651	cg06355203	cg00366850
cg13058457	cg23906738	cg12352426	cg14880184
cg02453462	cg11649715	cg09307985	cg03234186
cg23085823	cg10370540	cg02590401	cg13869942
cg26706803	cg14022857	cg09857826	cg13702629
cg11233818	cg21706229	cg17885226	cg03107393
cg06999661	cg18076723	cg21958870	cg19200589
cg12506930	cg05341539	cg27493243	cg17851046
cg22289434	cg22747076	cg21289738	cg08030625
cg26351453	cg07835424	cg06693983	cg10547843
cg19384241	cg05108467	cg10374564	cg22881914
cg11001890	cg11727282	cg09880254	cg26065488
cg04961217	cg12539606	cg02984507	cg26006870
cg04416414	cg20065768	cg17267532	cg02878244
cg17301223	cg04556126	cg13553667	cg24032265
cg26141862	cg07152216	cg19594218	cg05613942
cg03058874	cg18579862	cg08820369	cg11230110
cg13236904	cg24761507	cg06111234	cg10513702
cg21301729	cg17807172	cg03803818	cg25446291
cg19651341	cg21225170	cg07382347	cg08729686
cg01331566	cg02239862	cg14023291	cg01528052
cg07368728	cg01379240	cg25834630	cg01739725
cg07333191	cg22784187	cg19023426	cg15806545
cg16990168	cg07765621	cg27087228	cg00792424
cg03882324	cg00001747	cg04832450	cg07333191
cg22779781	cg21146898	cg02329076	cg02694427
cg08145700	cg07533148	cg02040705	cg25598447
cg18843803	cg06560887	cg00335802	cg06714480
cg20845627	cg23559689	cg23035781	cg21901718
cg24886257	cg13855243	cg03743205	cg23012384
cg26074603	cg21359747	cg10152529	cg00634989
cg18112087	cg26870460	cg12830185	cg15212455
cg12914459	cg21185289	cg15753546	cg13070020
cg21273155	cg08393041	cg19830983	cg21787089
cg10903903	cg06551997	cg13289884	cg01518723
cg04279411	cg15818729	cg01210781	cg24276320
cg08133486	cg18991611	cg11136960	cg07897871
cg09578028	cg26429925	cg08501402	cg19627033
cg23405212	cg22627029	cg26515213	cg07602744
cg14859460	cg07810039	cg23585963	cg07971156
cg03235510	cg13266064	cg14094689	cg13172549
cg05679002	cg14764203	cg06744792	cg26843110
cg13877670	cg25532099	cg01786973	cg07128416
cg07533148	cg06186202	cg12458434	cg06033953
cg10021356	cg10989897	cg07029002	cg21477448
cg27549963	cg06226156	cg01202382	cg25551714
cg01862311	cg22548438	cg11787544	cg07209634
cg05395403	cg03205584	cg16565555	cg13471491
cg16970232	cg04638468	cg20817580	cg20792376
cg15142042	cg09071889	cg11821697	cg08949974
cg11696200	cg20034792	cg06397202	cg06059810
cg17115250	cg07087686	cg03486379	cg15570860
cg10841505	cg26145442	cg06564500	cg15219228
cg09799983	cg20023231	cg25211532	cg25081651
cg26697947	cg26165269	cg18801045	cg07152755
cg07102509	cg10566778	cg17356718	cg14858993
cg13563298	cg05825420	cg19456852	cg08578207
cg06246357	cg25502144	cg15547001	cg21474880
cg05280754	cg25884711	cg16043757	cg07184578
cg12406559	cg09354309	cg06913044	cg06445348
cg04982308	cg15504992	cg22236066	cg07173635
cg03772350	cg15946212	cg06885857	cg06506352
cg25731924	cg03557733	cg04413148	cg03731303
cg00489401	cg14095438	cg07783843	cg11898486
cg24489161	cg06570025	cg19107724	cg27576900
cg26647593	cg07521193	cg04364870	cg01303372
cg14963000	cg18933142	cg09785144	cg22539420
cg06346126	cg21865150	cg05036991	cg18323912
cg05508084	cg23278196	cg22427313	cg00054047
cg17571559	cg01972418	cg02136227	cg09608551
cg16916914	cg04907523	cg22395733	cg02159731
cg21106407	cg06361405	cg10976772	cg18031307
cg09945757	cg12001304	cg11710027	cg11436963
cg20815302	cg07423363	cg27641532	cg00631329
cg00254495	cg09624466	cg19844949	cg26455741
cg00548552	cg20638675	cg08539965	cg05679002
cg13415865	cg12319602	cg19674737	cg05406469
cg11536474	cg27416067	cg14033170	cg18928051
cg06263495	cg14507560	cg15415259	cg12357497
cg15924102	cg17432256	cg19565186	cg25528916
cg02764745	cg24375409	cg12728623	cg27032232
cg05274035	cg03685124	cg17708080	cg03338754
cg10603004	cg14504269	cg01518723	cg07506913
cg17657214	cg09579310	cg16121822	cg10004780
cg11293828	cg18365757	cg17422582	cg01022219
cg12526997	cg08862890	cg01141459	cg04564000
cg04546041	cg18947951	cg08224503	cg21475097
cg24671734	cg02124383	cg11014468	cg06335867
cg00480215	cg07375082	cg02381279	cg16280141
cg13937162	cg05039548	cg16866316	cg15671422
cg17340519	cg26335476	cg07072193	cg12484489
cg06577400	cg17458922	cg04227961	cg21472506
cg16081281	cg17535595	cg11327918	cg11028201
cg02444699	cg08607018	cg16312655	cg13345957
cg10536349	cg05702092	cg11980818	cg04813832
cg05661282	cg24909548	cg10892093	cg04853831
cg05406265	cg10322504	cg14756878	cg22044002
cg10211745	cg12749132	cg27576325	cg17283088
cg04299439	cg10883303	cg00325381	cg24700485
cg08616663	cg26173319	cg17080882	cg02602610
cg13883027	cg24032666	cg05787811	cg27131891
cg22914729	cg26655816	cg12454169	cg01331772
cg25181170	cg12929487	cg17408527	cg13224218
cg13092806	cg00343633	cg15151279	cg09678524
cg08484123	cg19665696	cg04982435	cg21183523
cg15921461	cg15199678	cg07197092	cg21251361
cg14901243	cg12836959	cg21204588	cg01447791
cg18690769	cg16228323	cg01256440	cg04259358
cg11264599	cg10043865	cg15116918	cg14689537
cg08271705	cg24393316	cg17695537	cg15640047
cg12226948	cg07961015	cg11485774	cg10020892
cg07687131	cg25503903	cg06503201	cg10603004
cg06821841	cg19244428	cg20087374	cg13341240
cg17889682	cg10389730	cg06441265	cg26033510
cg14297340	cg00743094	cg19080261	cg15992563
cg14322760	cg25445104	cg12981527	cg14907268
cg22833612	cg21995304	cg21239961	cg13777759
cg01427153	cg15535138	cg08195415	cg24489161
cg03190891	cg18704691	cg15425064	cg01067983
cg19400179	cg00874229	cg06418129	cg00548552
cg00902496	cg12172441	cg02194136	cg16834823
cg17897547	cg07184578	cg20083609	cg04118124
cg24105287	cg21961487	cg18524699	cg12389353
cg04705669	cg04661629	cg07126407	cg03713642
cg19092476	cg18178288	cg04699470	cg23054189
cg02878244	cg05727225	cg07870920	cg04515996
cg10715092	cg07124687	cg01110618	cg21980043
cg08749399	cg16234557	cg05785919	cg23176009
cg16269733	cg08594218	cg09447778	cg23172911
cg23905164	cg03714619	cg26710891	cg25463440
cg09293816	cg06204922	cg00533994	cg14486338
cg15070894	cg23290344	cg18843803	cg18674980
cg01905690	cg22867893	cg03149746	cg00679731
cg19456852	cg05036656	cg11101698	cg01992382
cg07725759	cg05982757	cg11743503	cg24909548
cg08498787	cg05852760	cg04158362	cg08135379
cg11896546	cg01837269	cg22824497	cg09377423
cg08053137	cg11002201	cg22678073	cg16514212
cg12686441	cg14849798	cg06669892	cg17386213
cg07693610	cg05309948	cg08116315	cg13837962
cg27061836	cg02991085	cg19416570	cg16546503
cg04633651	cg26027669	cg06059810	cg20118553
cg16871474	cg00393837	cg18340136	cg14343337
cg07976064	cg24322623	cg11698036	cg14825976
cg08445802	cg12262617	cg24491784	cg11888039
cg26109791	cg11179081	cg13240333	cg19976205
cg11318054	cg17445666	cg22889645	cg09834343
cg16034168	cg02590401	cg23063900	cg03208466
cg12730323	cg10384245	cg21263609	cg09908110
cg04770794	cg21776417	cg24480227	cg11174855
cg13502741	cg18032014	cg02997177	cg24879782
cg11634438	cg06495055	cg12701734	cg09950966
cg04628369	cg18096722	cg15167169	cg06563300
cg09701702	cg19355079	cg01327629	cg01560873
cg07083818	cg05971966	cg26802494	cg21156912
cg26573382	cg15549973	cg01480180	cg05608908
cg17237657	cg13997680	cg13628726	cg18933142
cg08751348	cg22367191	cg21086145	cg06765217
cg27028281	cg06368184	cg04974647	cg19233189
cg08111847	cg24527098	cg26581714	cg11608610
cg01751245	cg02466815	cg18127159	cg14478495
cg27119030	cg13060997	cg14286546	cg06268921
cg26023019	cg01991397	cg15945454	cg05126855
cg16983159	cg15751452	cg25091526	cg13830619
cg08096786	cg08431536	cg17876831	cg19208876
cg10932166	cg16435561	cg21301614	cg18947951
cg10779379	cg04559779	cg16268447	cg18579862
cg03173502	cg19517686	cg01141438	cg05344412
cg03692651	cg12820681	cg06916597	cg10595054
cg19776793	cg02892388	cg06362176	cg24886257
cg06856687	cg05907046	cg07153190	cg08767286
cg02901670	cg26212328	cg20133395	cg10841505
cg23051392	cg17826834	cg23724027	cg15199678
cg03465600	cg15608939	cg13077752	cg16613240
cg26036406	cg18077971	cg08609318	cg19188064
cg04111071	cg15452573	cg25445465	cg22367191
cg26251325	cg15220504	cg13122384	cg11142389
cg19430164	cg02288341	cg07513607	cg06573604
cg10257049	cg03178838	cg08270713	cg06094235
cg05150333	cg24713959	cg06977775	cg03891346
cg02743713	cg26256223	cg16735361	cg08616663
cg04830629	cg08364561	cg26095262	cg04003850
cg05406469	cg14856563	cg03742034	cg00508283
cg03422185	cg13473184	cg06726820	cg15133719
cg00859434	cg12189551	cg12522311	cg26790247
cg13562460	cg11935153	cg11880319	cg09480047
cg07551060	cg03119143	cg03595951	cg15535138
cg27456203	cg18725867	cg04192412	cg17969951
cg08501301	cg08578207	cg26311734	cg20676602
cg00073010	cg17734803	cg22259285	cg02027945
cg04887494	cg14454907	cg18083402	cg03361164
cg20611411	cg21875802	cg17315137	cg13169081
cg04646987	cg15626828	cg02086722	cg12643614
cg16315078	cg02602610	cg12367585	cg14841828
cg06081580	cg23395449	cg24550112	cg20900312
cg11064537	cg18106668	cg18454482	cg20469139
cg18334392	cg11265561	cg19893438	cg17128892
cg00227790	cg01156747	cg08035822	cg01242422
cg11846559	cg02639634	cg13362736	cg14595058
cg02883396	cg18623980	cg10855055	cg19940063
cg05036212	cg19591056	cg17466044	cg12680929
cg09854011	cg05676400	cg19343429	cg09782540
cg10168149	cg24981593	cg15287138	cg19940231
cg11966357	cg03078269	cg22728871	cg05869435
cg13052638	cg07553626	cg03191458	cg19209043
cg19043574	cg20624391	cg01116137	cg06908618
cg27377289	cg23129478	cg11106946	cg05355225
cg01993451	cg16269733	cg06845853	cg13276615
cg06425805	cg15806068	cg21316960	cg17452354
cg09307788	cg13623495	cg02889774	cg19503747
cg13238455	cg09313482	cg04901822	cg14485744
cg20132513	cg03921753	cg19466563	cg13541696
cg20970886	cg06417478	cg01136169	cg17342483
cg00790395	cg02523844	cg07979591	cg03519907
cg15468045	cg05319305	cg11572717	cg00811567
cg01669948	cg23189044	cg10843148	cg02824888
cg17386213	cg22350898	cg14066369	cg09250933
cg21016778	cg08889797	cg23718195	cg02650401
cg13085403	cg08854316	cg18715061	cg20141578
cg02587316	cg23829024	cg15054873	cg01075271
cg21517946	cg00496939	cg22590704	cg11265216
cg06202829	cg03368987	cg22251773	cg03970036
cg01438467	cg16661209	cg11965913	cg21331770
cg18176300	cg05848863	cg00908774	cg17885226
cg06097236	cg02213103	cg10163860	cg24902920
cg18539122	cg25670330	cg27598576	cg02297063
cg18282005	cg00252282	cg03914346	cg04540383
cg18947951	cg18956933	cg01110440	cg21306540
cg05974602	cg24686074	cg18847127	cg03858756
cg24879530	cg26980244	cg08913015	cg03422911
cg20515015	cg06093185	cg20114856	cg25249728
cg14228146	cg08154437	cg08276645	cg15520279
cg19282042	cg06112444	cg26791879	cg04102510
cg17982734	cg15992563	cg21179088	cg04518342
cg21334513	cg22333214	cg05314679	cg11867368
cg03731464	cg02157552	cg02523356	cg21907579
cg07813142	cg05474726	cg12084908	cg19797516
cg22510337	cg21124497	cg01114441	cg11751434
cg16761390	cg11531579	cg12077754	cg18055610
cg23189410	cg22928386	cg02148562	cg14940165
cg17950169	cg12040201	cg00782223	cg03882324
cg03323696	cg17177455	cg16033410	cg05036212
cg07964848	cg16849268	cg15286094	cg10211058
cg18053572	cg16517469	cg09381230	cg20484547
cg02743652	cg24399924	cg03982376	cg23619399
cg11579538	cg13930892	cg10399269	cg10055501
cg25781627	cg00168156	cg09015921	cg10277044
cg13595880	cg27508551	cg00796611	cg17790037
cg16238993	cg25947619	cg01081584	cg02109625
cg08457620	cg06491590	cg09006386	cg18678645
cg17236143	cg23693289	cg09136052	cg09232478
cg09452082	cg01609658	cg04685975	cg03996020
cg00787166	cg24319381	cg19005335	cg12612118
cg21606115	cg14964336	cg19901918	cg08680048
cg14328676	cg16280141	cg18902628	cg18268547
cg00024967	cg02027945	cg14269813	cg18586886
cg23671279	cg07997936	cg05184519	cg10406295
cg27370392	cg16814680	cg23778422	cg20749792
cg06335867	cg10034890	cg22747480	cg13236904
cg14169284	cg26568372	cg05926722	cg07899997
cg05718501	cg08246644	cg14357008	cg14228146
cg20676602	cg24928391	cg00773099	cg12579663
cg06000564	cg11327831	cg03033953	cg01961086
cg02694427	cg01268541	cg13216442	cg11362010
cg14859874	cg13476133	cg01531398	cg22794031
cg10648415	cg03616221	cg04392232	cg14064694
cg12947138	cg02638528	cg07221258	cg07628665
cg23521262	cg13471491	cg01661525	cg24096902
cg18975130	cg09970175	cg12439472	cg04615481
cg12689060	cg23881725	cg22791478	cg06477446
cg06496375	cg06996609	cg06147361	cg15234400
cg20555674	cg00702988	cg11666571	cg11313446
cg05195106	cg18770350	cg08820956	cg01916660
cg10192198	cg09088153	cg05171129	cg13582950
cg12838303	cg00733728	cg18137512	cg10148755
cg16727923	cg10006933	cg02645638	cg01563704
cg16695758	cg15356713	cg02912281	cg02613338
cg16657070	cg02530022	cg07637175	cg14311670
cg05979619	cg04515809	cg26514793	cg14711997
cg12256957	cg04777726	cg25350708	cg02794451
cg14680131	cg14841828	cg02805665	cg05571780
cg15353709	cg05804220	cg26799209	cg16657070
cg22964758	cg19734015	cg27542341	cg04142864
cg11043571	cg13222036	cg14096828	cg18809126
cg14856563	cg19822343	cg20219798	cg03020554
cg21859546	cg05835105	cg17419888	cg03354554
cg04573550	cg23572908	cg10127554	cg00765922
cg02363526	cg16561893	cg23629149	cg06350853
cg09132480	cg02440420	cg12938020	cg09115473
cg17547742	cg18279094	cg13436177	cg13788381
cg07962143	cg10888941	cg14642082	cg00674679
cg12279294	cg02930996	cg10394294	cg12779727
cg25446291	cg17437939	cg07267367	cg01696784
cg08364561	cg18252616	cg23034197	cg13787348
cg05919105	cg24460976	cg12310411	cg23934731
cg04059773	cg26667946	cg06585511	cg02639634
cg07093324	cg22334665	cg21985691	cg08084103
cg16849268	cg12109291	cg21663666	cg16396933
cg23720064	cg09513031	cg16664944	cg11814059
cg13369611	cg03064067	cg02684989	cg11706983
cg13051000	cg06201393	cg07454365	cg08133486
cg08729243	cg09853371	cg03650119	cg19851602
cg08812189	cg09745543	cg11057900	cg08569613
cg02006615	cg09480047	cg21086148	cg07551060
cg06469229	cg04105511	cg14260889	cg09583532
cg05075025	cg13554207	cg11619251	cg22290933
cg02271139	cg23166865	cg12481156	cg14072663
cg21318579	cg11248896	cg02432502	cg24145118
cg26827328	cg05210266	cg18278694	cg10012059
cg16344834	cg04799722	cg01940753	cg25536739
cg19846154	cg09275869	cg21886807	cg02397720
cg09932747	cg24006126	cg11378364	cg13609306
cg13226737	cg18141739	cg03843724	cg27554127
cg17368562	cg01544903	cg02802372	cg05480894
cg05404698	cg17483510	cg07543199	cg05199282
cg01770044	cg10528788	cg09610578	cg08995613
cg16148454	cg21819409	cg24401737	cg21772168
cg04167430	cg24091001	cg17093748	cg06893296
cg25885978	cg24879782	cg22968728	cg23923019
cg06441252	cg23891168	cg15267873	cg05140806
cg24274579	cg03886192	cg15109744	cg15873149
cg23660154	cg23233200	cg03338731	cg18023283
cg13070020	cg21548155	cg25255839	cg02809746
cg13147662	cg20740434	cg06261354	cg13815212
cg08227353	cg23498273	cg10853431	cg07019450
cg04122873	cg18235000	cg25508679	cg26691477
cg03579904	cg19092168	cg14461099	cg19437852
cg14879911	cg08477332	cg00781957	cg14619168
cg16218494	cg06962177	cg13648553	cg06263495
cg14573826	cg01630690	cg15414565	cg20415947
cg05174942	cg05667348	cg24785261	cg12432236
cg20985450	cg24405999	cg13618688	cg23919109
cg08131309	cg18678645	cg22654157	cg04776727
cg00163294	cg14979301	cg24263958	cg13243108
cg06287058	cg08193528	cg15133570	cg08911275
cg27456185	cg13477804	cg10255761	cg07152216
cg02391713	cg16037200	cg00952822	cg16286251
cg20893203	cg03306486	cg24539848	cg24052359
cg08549335	cg04187185	cg26661922	cg00823303
cg22341683	cg22289434	cg05073382	cg24837370
cg12503797	cg13866527	cg06330711	cg11200551
cg06015140	cg13021619	cg17827017	cg23976600
cg21980043	cg21448625	cg18091363	cg12600174
cg01180120	cg19803052	cg02572880	cg12241243
cg20592391	cg03584544	cg15836733	cg24884703
cg06765217	cg17048213	cg19945214	cg04921315
cg20730297	cg18784558	cg21005438	cg04227961
cg01739725	cg23132268	cg18635361	cg03043444
cg15618087	cg20162652	cg01392238	cg19312667
cg10639643	cg24902920	cg23621871	cg21560722
cg05255275	cg16046444	cg22621652	cg21655740
cg23619399	cg26383307	cg03354707	cg01337997
cg13471491	cg05513806	cg21637909	cg08765573
cg03099208	cg13298841	cg04867423	cg22014551
cg01514843	cg26123605	cg14602154	cg10143205
cg01763575	cg24158259	cg23764158	cg03414608
cg18751168	cg20073686	cg07383370	cg06623935
cg04567659	cg19531130	cg13416579	cg16990168
cg21708130	cg07532183	cg07104137	cg21546522
cg04982922	cg04544110	cg18359321	cg19058865
cg21251361	cg24274579	cg24538352	cg24598141
cg14486905	cg11950994	cg22851849	cg11017935
cg11078128	cg21866259	cg18811301	cg01032200
cg08208060	cg08903154	cg09837977	cg08374320
cg06043208	cg27404023	cg19079117	cg08582356
cg16493071	cg16661508	cg01493517	cg05196969
cg07009284	cg10572355	cg17032146	cg10239098
cg17368297	cg20253378	cg14854619	cg13629815
cg10542208	cg18229521	cg06566299	cg22341683
cg04095562	cg05167251	cg09603707	cg02625590
cg01581084	cg06873483	cg18363192	cg06856720
cg15855767	cg18156204	cg16227104	cg16283362
cg05295592	cg05159188	cg09627520	cg24822529
cg23464586	cg16378622	cg25231876	cg13446584
cg10932018	cg04914894	cg25500519	cg07662403
cg18626427	cg12652796	cg14364102	cg07345734
cg20400915	cg10526277	cg24327132	cg04635642
cg18188717	cg04062391	cg06893296	cg16419009
cg12734782	cg13702629	cg17132051	cg18143296
cg00583068	cg12432236	cg01057705	cg07232003
cg17193237	cg05214685	cg04861869	cg04759104
cg01570265	cg21616051	cg16924776	cg16768018
cg26897313	cg16562275	cg10252559	cg06868100
cg27065717	cg26517714	cg16651518	cg09511126
cg17790037	cg18603434	cg18771195	cg01819912
cg20961245	cg17959970	cg25153092	cg06221531
cg22921147	cg24161793	cg19938436	cg13424572
cg09527872	cg10536466	cg10207553	cg02272576
cg07419788	cg04059773	cg24640583	cg22540572
cg13487614	cg13922160	cg26919065	cg20132609
cg07891491	cg01641792	cg21431832	cg05405124
cg22606224	cg02063759	cg15806314	cg26365776
cg21507367	cg23651889	cg07633251	cg09576161
cg01242422	cg17625381	cg00465319	cg02958634
cg15753746	cg15808943	cg13895393	cg25285090
cg06583751	cg00228017	cg00005112	cg16148454
cg20515580	cg09183450	cg18025055	cg06471596
cg05640189	cg12498088	cg14020076	cg13073773
cg04609889	cg24575083	cg00995807	cg20585768
cg09194449	cg24632241	cg27269917	cg04167430
cg13840922	cg20749792	cg00393050	cg05942459
cg12172916	cg07978472	cg05608754	cg26142965
cg18279094	cg15174396	cg04124151	cg11858843
cg08794204	cg06749053	cg22180109	cg13298566
cg11613015	cg05345286	cg14159672	cg18802443
cg13755677	cg24808280	cg25978218	cg15680620
cg09729461	cg02989435	cg10143960	cg07102509
cg14251134	cg13597528	cg21691204	cg16188615
cg15709147	cg14861089	cg26699623	cg20265803
cg13622530	cg27494383	cg06498519	cg12406839
cg22654055	cg27089125	cg03369409	cg24136700
cg21151432	cg02432280	cg14871898	cg03576469
cg02101355	cg08148261	cg09944526	cg01751245
cg26624283	cg07501233	cg09016908	cg24562669
cg14096615	cg22878441	cg14933881	cg27548595
cg18561199	cg23813012	cg26242755	cg03071738
cg17520681	cg11641102	cg05084668	cg15469272
cg22654157	cg02363950	cg04231042	cg01020413
cg13023870	cg27656707	cg24720271	cg00024456
cg19910616	cg13748469	cg24071676	cg02749265
cg01714284	cg26129769	cg11511314	cg04415798
cg00909073	cg22502502	cg24545533	cg07255841
cg14273822	cg02959609	cg22500906	cg10192198
cg09662930	cg04813832	cg10744426	cg07962143
cg16104915	cg02909790	cg25733888	cg01121969
cg14448663	cg27188703	cg10343077	cg05073382
cg22202181	cg24914355	cg05410948	cg27651243
cg10955545	cg11013726	cg04043571	cg06252523
cg27554127	cg09236434	cg16078649	cg20305683
cg10087036	cg23642747	cg15789211	cg10460934
cg05795603	cg08986950	cg08046836	cg02934237
cg15868302	cg09678193	cg21473296	cg00301795
cg02930556	cg18008019	cg06516414	cg15845792
cg19002902	cg01452847	cg10034105	cg26224455
cg09101605	cg18187680	cg07646813	cg15442959
cg07208853	cg18698788	cg04030785	cg22760710
cg14371731	cg27315333	cg20980993	cg21647227
cg14096864	cg04921989	cg02144647	cg17278864
cg19433225	cg02155398	cg00144022	cg06173663
cg02301322	cg21629500	cg16775542	cg06070263
cg02919587	cg00158528	cg06616683	cg14322760
cg14633742	cg09976984	cg05388880	cg22654157
cg21162528	cg13990926	cg27626666	cg24975183
cg18255581	cg14065127	cg02673188	cg01641792
cg26316946	cg18603028	cg06955601	cg09761442
cg21614965	cg15873301	cg21208383	cg17148437
cg10187713	cg22726407	cg00300298	cg14605874
cg20852364	cg17797591	cg18452447	cg25550461
cg27411712	cg03043444	cg18716689	cg08529933
cg20997359	cg20129213	cg05851250	cg12691464
cg07662403	cg19871940	cg23478547	cg24828151
cg15873149	cg04593843	cg05403316	cg13526469
cg16465280	cg21980043	cg02748089	cg09606770
cg06942142	cg19872036	cg17340267	cg12436377
cg03020554	cg10508760	cg10949319	cg14589358
cg07127888	cg25054666	cg09398856	cg01610632
cg05405748	cg01166145	cg19239270	cg15912031
cg06471591	cg10273340	cg08852968	cg14019044
cg04493259	cg11706983	cg09120722	cg09247193
cg12600174	cg09602288	cg04608907	cg08482436
cg20175702	cg21159370	cg11251135	cg13369611
cg21781979	cg15133719	cg00299719	cg18112087
cg16502555	cg08686553	cg08827579	cg12052765
cg19239040	cg24754095	cg10742523	cg18741908
cg11761483	cg02925601	cg11789804	cg27518156
cg03268860	cg12196573	cg09820244	cg05758743
cg00743094	cg21107549	cg05034374	cg05390151
cg06621691	cg16463745	cg09530217	cg03714619
cg01813730	cg08624180	cg23680451	cg02925601
cg12836959	cg06330157	cg16325097	cg20711585
cg12569095	cg03348397	cg09703114	cg04076461
cg15744134	cg15341350	cg04633651	cg08708961
cg09524907	cg12751432	cg03447975	cg14859460
cg04148089	cg10539507	cg05222982	cg14398214
cg26992600	cg23371746	cg17252693	cg02204989
cg10741025	cg03012556	cg25517094	cg01794426
cg08390877	cg04415798	cg04078732	cg16206813
cg16834823	cg20026939	cg04667114	cg26885268
cg27131891	cg03933990	cg25546811	cg19389293
cg02810931	cg15246170	cg06195280	cg04416414
cg00869930	cg09910635	cg18498096	cg01554437
cg07060203	cg00575005	cg07938505	cg08867241
cg24923516	cg09884341	cg03438894	cg25192925
cg05728440	cg22044002	cg20389132	cg13422047
cg14492049	cg25637894	cg20798017	cg24158259
cg07434284	cg24621972	cg12295068	cg25649765
cg20616937	cg00124375	cg04506114	cg13130398
cg17363439	cg21895505	cg21477448	cg06300318
cg06685968	cg00511318	cg18361975	cg06847624
cg19324940	cg07959771	cg11460161	cg05787556
cg02590401	cg14355611	cg15652532	cg24472375
cg22614518	cg05511483	cg02897974	cg11128662
cg07906170	cg13678973	cg20170028	cg06864895
cg27663938	cg13225591	cg23541808	cg00097146
cg23191182	cg14479889	cg23172911	cg04140854
cg05167973	cg19686001	cg02713253	cg05255287
cg10025586	cg24803391	cg20765408	cg14277161
cg05889109	cg23557926	cg24004943	cg10639643
cg18263166	cg13879483	cg18483459	cg08197287
cg04067940	cg16134998	cg07666727	cg05663971
cg27064182	cg27651243	cg12113251	cg24358350
cg04120815	cg24932457	cg27171453	cg12836959
cg02239968	cg15229124	cg13508369	cg14856563
cg11028201	cg17235702	cg05441296	cg24624901
cg00462107	cg15463356	cg20136099	cg08594218
cg16415870	cg25605140	cg07662403	cg24823912
cg25017876	cg03535284	cg13038281	cg10511988
cg14552947	cg25397922	cg25984398	cg13020870
cg06896909	cg15215612	cg20642055	cg17438633
cg18268547	cg21495612	cg04365777	cg24641186
cg04528312	cg18185958	cg02527886	cg16269733
cg21616051	cg00082664	cg03396108	cg20026939
cg21339819	cg00674679	cg18861661	cg18963032
cg10758667	cg04415176	cg00545229	cg13644317
cg02397720	cg12122146	cg09032066	cg11532810
cg21489154	cg13546612	cg11209878	cg25561140
cg09025324	cg13677149	cg06794543	cg14370715
cg11985012	cg00489401	cg01278712	cg13781678
cg03753942	cg15830564	cg07692566	cg11487526
cg16190266	cg08881331	cg09321403	cg10288541
cg07766263	cg13799227	cg25631863	cg18561199
cg00963378	cg01405040	cg15094236	cg09863391
cg10205239	cg23180938	cg08943932	cg11923198
cg07823516	cg27456468	cg19324678	cg08789053
cg01024444	cg06126713	cg11619302	cg02892388
cg20593464	cg12600174	cg18638056	cg24271393
cg06478031	cg11741189	cg04832245	cg16046444
cg13663931	cg13549845	cg24470379	cg17251781
cg00634318	cg19291576	cg17561388	cg16983159
cg16565696	cg04127342	cg17161504	cg27225220
cg13393479	cg03758514	cg15754587	cg12561497
cg14157461	cg13939792	cg16916914	cg02440420
cg18363192	cg11965976	cg00397479	cg00220845
cg11051738	cg04786287	cg01660999	cg09293816
cg22714290	cg25524962	cg07963437	cg20566840
cg12200192	cg13445796	cg02242858	cg06114334
cg00228900	cg12334869	cg05403831	cg17897547
cg08189198	cg02182440	cg25429219	cg09851300
cg21478047	cg26257082	cg19149693	cg14891762
cg19091779	cg14248715	cg22977481	cg02853616
cg03738707	cg12699371	cg15701612	cg15279308
cg19113906	cg13451481	cg21150330	cg07389710
cg20071972	cg13323164	cg00658743	cg16951455
cg17546376	cg20399616	cg02501773	cg05951609
cg11261857	cg25665736	cg01706943	cg25392168
cg16027761	cg18945420	cg24085426	cg13454226
cg13997680	cg04223424	cg18695564	cg04735713
cg03203262	cg01421539	cg00182149	cg26002437
cg22861116	cg00543839	cg08548409	cg22019938
cg09897199	cg18334392	cg24323726	cg19989295
cg09972436	cg23616139	cg01298945	cg22195627
cg09200260	cg23340017	cg26276117	cg00353923
cg26993610	cg19385331	cg01042564	cg10384245
cg00208274	cg12081743	cg13797723	cg18277979
cg06458946	cg02126788	cg09753772	cg15341350
cg22749750	cg20370678	cg00328729	cg06330323
cg16586594	cg06157602	cg04524342	cg22185100
cg18686911	cg18255353	cg24722577	cg12597389
cg01510609	cg12009710	cg18658151	cg01688536
cg16597737	cg03502002	cg09832764	cg10572355
cg03407776	cg19456540	cg24169669	cg23363971
cg11770817	cg27337217	cg01861447	cg18329187
cg09283701	cg07218570	cg13325133	cg10595547
cg12484489	cg17526573	cg19203800	cg01627823
cg25632577	cg12973941	cg25289128	cg24061208
cg11454468	cg15836635	cg01935436	cg06514417
cg09479286	cg21105227	cg20571136	cg09669275
cg00295794	cg24453699	cg02017798	cg06469229
cg12229459	cg23082339	cg04180922	cg07961015
cg21819962	cg19714985	cg16625765	cg08855938
cg08625996	cg03953626	cg23336143	cg01389287
cg27416863	cg08158049	cg04609889	cg07839742
cg00400448	cg16620382	cg24572888	cg11655243
cg11329853	cg25694447	cg07893176	cg24702147
cg21307295	cg10143811	cg12743970	cg03738707
cg03109841	cg13203474	cg00615485	cg14717557
cg11200222	cg03876116	cg03453957	cg13023870
cg01007872	cg22289831	cg11625005	cg17690617
cg05324501	cg19851602	cg16992324	cg13394762
cg26197008	cg14278853	cg13302927	cg16672562
cg09735579	cg07948194	cg09182208	cg08827579
cg09205083	cg12308746	cg11035797	cg10836627
cg21130113	cg17204129	cg07749235	cg14516796
cg13757506	cg11615647	cg17944300	cg14653284
cg23289231	cg08569613	cg03915052	cg11202254
cg13869942	cg21277995	cg03459955	cg23085823
cg10463299	cg26266824	cg20745684	cg02444699
cg03348397	cg00474080	cg04521440	cg06261066
cg05109049	cg23068621	cg13549072	cg13677149
cg01687407	cg09416664	cg00664879	cg05995465
cg10485603	cg01058360	cg20447336	cg00264441
cg23022999	cg08196968	cg08824221	cg09143801
cg22345877	cg08664487	cg02699603	cg25698037
cg09361469	cg22544863	cg11134095	cg06691250
cg18689509	cg18198999	cg03908400	cg04167595
cg11888982	cg25939676	cg08006209	cg10257049
cg03107393	cg03041738	cg05131707	cg00223681
cg05171617	cg04167903	cg21036986	cg02453462
cg15050056	cg24258699	cg21920959	cg01335367
cg18866792	cg05659097	cg23322640	cg20940675
cg08895668	cg08003628	cg14584278	cg05345286
cg09355771	cg12611448	cg21093326	cg13877670
cg05126855	cg01091951	cg27013898	cg05057910
cg14189571	cg12212555	cg08257722	cg16517394
cg09556826	cg08235219	cg06780032	cg21875802
cg09408917	cg24080247	cg21990021	cg08193579
cg09780391	cg26636193	cg17840047	cg21425062
cg22141130	cg06254453	cg03234186	cg23778422
cg10800941	cg04536922	cg05813673	cg26517714
cg15817960	cg23705973	cg11383894	cg01751057
cg06769296	cg04986616	cg15176487	cg14553740
cg16387532	cg11444278	cg21489964	cg10640845
cg09662034	cg02239968	cg15817769	cg04988103
cg21026639	cg11283983	cg12592297	cg03839875
cg11236727	cg17405687	cg17174764	cg14326053
cg12172441	cg24991020	cg20190718	cg01513307
cg05928053	cg22630755	cg20315150	cg04874286
cg17912020	cg04308089	cg08345707	cg18504708
cg27572121	cg24245216	cg07866001	cg11236727
cg17516247	cg08827307	cg03105395	cg21545862
cg11873482	cg15203735	cg13236904	cg13732582
cg04647098	cg12997720	cg27631597	cg01167615
cg11201256	cg20244854	cg03268860	cg24524879
cg12420900	cg26160626	cg15084543	cg09528496
cg05057910	cg26466587	cg18075322	cg16285956
cg10495931	cg27451484	cg02332110	cg10405645
cg18348836	cg19059495	cg09168501	cg24794433
cg06807127	cg12382153	cg01695406	cg09160811
cg03064067	cg15603568	cg11248361	cg26438819
cg08684988	cg05414338	cg24335895	cg13477804
cg25598447	cg08416194	cg09373597	cg10758667
cg05931898	cg14236662	cg23000950	cg27315333
cg06991484	cg18736063	cg24806894	cg20395967
cg01193690	cg01642521	cg03996020	cg19412295
cg19285478	cg16877924	cg11820797	cg13019092
cg17237268	cg22488256	cg08244518	cg13266064
cg08410996	cg27312812	cg27204991	cg05573844
cg19643053	cg23282585	cg04880464	cg14412992
cg07078958	cg05583608	cg13399593	cg05737860
cg05809668	cg00154888	cg04353304	cg04159585
cg24392507	cg19320476	cg12907283	cg10935362
cg26680608	cg01482645	cg16920620	cg05109910
cg20320863	cg25528916	cg13890649	cg05395403
cg16539957	cg24196693	cg25114693	cg14371731
cg07601212	cg12444328	cg00107039	cg16027761
cg00842351	cg12212311	cg27386866	cg18419977
cg26549290	cg13601435	cg08668790	cg17334453
cg22290933	cg20691507	cg02375230	cg20555674
cg12081910	cg09199129	cg26248075	cg04900605
cg06488349	cg18143296	cg26195291	cg11605835
cg13704772	cg15959715	cg12117194	cg05084668
cg03401608	cg09213964	cg23777767	cg09544728
cg05364884	cg25537993	cg10910344	cg18623980
cg13077752	cg19220144	cg02492115	cg23732608
cg11772171	cg03726556	cg05953598	cg05188400
cg27480659	cg04902729	cg10027305	cg07733851
cg00634665	cg20713476	cg07915251	cg22531183
cg20585530	cg00301795	cg11988765	cg15142042
cg21804673	cg04467618	cg03573064	cg13587068
cg06428620	cg07393734	cg09603829	cg21215550
cg04515809	cg20552371	cg12391929	cg06793050
cg13328642	cg23030278	cg03027800	cg25800765
cg03188000	cg03078363	cg23287596	cg20713476
cg09863368	cg02227188	cg06535830	cg19170881
cg18141954	cg08553437	cg13169484	cg05486035
cg20684865	cg04092800	cg07328145	cg07803375
cg16302790	cg14731462	cg17967429	cg25508319
cg12597389	cg01004056	cg06674437	cg01763575
cg21907579	cg06598091	cg06766034	cg14659008
cg14118839	cg14564076	cg07934780	cg23521262
cg07684840	cg13219108	cg19522829	cg22285168
cg04806292	cg25965471	cg17323028	cg14185777
cg17080163	cg11028201	cg17095294	cg12914459
cg23605961	cg15938050	cg26896861	cg07810733
cg00024456	cg01760788	cg16807089	cg25910699
cg18143296	cg14153064	cg15836561	cg15856626
cg11487526	cg18440199	cg19157948	cg01235000
cg08492173	cg02374745	cg19470226	cg24032623
cg11909912	cg22490134	cg17387577	cg05424126
cg14509497	cg07703401	cg05288251	cg25424792
cg08664615	cg04422168	cg03680093	cg21865150
cg10406295	cg08701621	cg23032184	cg21699330
cg14765959	cg07969748	cg03347022	cg05330301
cg20657849	cg01749347	cg19861666	cg06600725
cg20246452	cg20392637	cg23383832	cg03964321
cg00187692	cg11838224	cg04317318	cg04845065
cg15916160	cg21187769	cg07102509	cg14228391
cg22627029	cg21992238	cg04208435	cg23244913
cg03043444	cg13689003	cg14286456	cg14123923
cg21183523	cg06563300	cg17371276	cg11605903
cg10682299	cg08966485	cg01253087	cg07530798
cg14333911	cg02119792	cg09752625	cg02694058
cg00149048	cg02716635	cg21386863	cg09935388
cg23425762	cg20011402	cg13213497	cg26296781
cg05923508	cg03606772	cg24820781	cg23068621
cg02898159	cg11965692	cg15200418	cg04704531
cg16644418	cg17603132	cg19793537	cg00332937
cg10268403	cg22857085	cg02138124	cg06496375
cg00173446	cg00724936	cg15910252	cg00228017
cg22979783	cg15134685	cg23518277	cg07238926
cg20673407	cg19043574	cg11198036	cg02289040
cg00634989	cg07891531	cg12639730	cg20599748
cg11343177	cg13326508	cg01088279	cg16104915
cg16662785	cg02355885	cg07575197	cg17086320
cg27435667	cg00169725	cg19219378	cg21239693
cg19709585	cg16407471	cg26541517	cg19406103
cg16449219	cg01833196	cg10783879	cg23642747
cg22388634	cg21051519	cg13097597	cg06085204
cg04963424	cg16940012	cg24338083	cg01552748
cg11531272	cg03453917	cg21292716	cg23687466
cg04707023	cg10601582	cg05056825	cg01218619
cg23468728	cg01580681	cg15293854	cg21585942
cg18166150	cg22817352	cg09632271	cg03770401
cg08133461	cg06263495	cg15452408	cg15227206
cg26565401	cg07783282	cg00163198	cg23834593
cg00766382	cg18539122	cg23791996	cg01150390
cg18063312	cg00516222	cg14666758	cg07964848
cg09609116	cg16491327	cg19621049	cg15785902
cg00674679	cg26253438	cg15504461	cg21859546
cg17245989	cg11979818	cg22613732	cg16206460
cg14854517	cg17968795	cg15985132	cg11838224
cg13502568	cg04347874	cg13211559	cg06154311
cg05845376	cg02453462	cg13422047	cg18141888
cg11044813	cg01864564	cg24922968	cg13911707
cg14326053	cg05092308	cg01236376	cg26517663
cg14326909	cg27528510	cg03582135	cg23572908
cg01048962	cg09907936	cg14656259	cg17373657
cg06300318	cg17629929	cg11119525	cg06856555
cg00473045	cg04549460	cg09486579	cg03815200
cg07837260	cg10065823	cg04104088	cg09185643
cg00591300	cg01408654	cg16413043	cg22914729
cg19913563	cg10961841	cg09886123	cg06422883
cg23162671	cg09299055	cg22692130	cg18770350
cg13044506	cg08116462	cg06060795	cg03890691
cg22714182	cg20742009	cg19403132	cg04898695
cg08549216	cg05672146	cg15149437	cg08529882
cg07184578	cg03192598	cg14365785	cg07981299
cg08913396	cg11460359	cg14383952	cg10304824
cg05480894	cg17627629	cg10911365	cg17478810
cg11854392	cg16707405	cg15821562	cg23905164
cg11353440	cg17981966	cg12887156	cg15049121
cg27307298	cg26162582	cg04164584	cg06873483
cg07089333	cg18560328	cg05679609	cg20636335
cg17211596	cg09834794	cg23683079	cg26219664
cg23989821	cg13262687	cg15161171	cg22397254
cg16602661	cg06374079	cg06042148	cg14344955
cg26846424	cg21448057	cg20242070	cg03505501
cg19214178	cg18145505	cg20882303	cg18447972
cg21185686	cg03685774	cg20929387	cg09993699
cg02749784	cg20291436	cg07297115	cg10242602
cg20282960	cg22118524	cg26606551	cg21771679
cg17690617	cg18638408	cg18480071	cg13485230
cg24032265	cg21478047	cg16028999	cg01081584
cg02436414	cg21054473	cg10835912	cg21500509
cg06444390	cg15207619	cg01943216	cg07811198
cg09851300	cg12484489	cg00226489	cg05271612
cg05613942	cg24529280	cg01912915	cg00515954
cg05922752	cg12399700	cg10157776	cg05004142
cg20940675	cg24924958	cg18730865	cg08233811
cg09634469	cg16887264	cg25692419	cg02771831
cg06261066	cg17859448	cg19287231	cg22607706
cg24710048	cg16417447	cg03040382	cg13100822
cg05555048	cg25796439	cg10992465	cg14573826
cg16517394	cg17092594	cg23605961	cg03078269
cg23363971	cg03243946	cg01250212	cg10286153
cg10919664	cg25800765	cg27179230	cg16849268
cg27033418	cg26436200	cg06154311	cg05626790
cg20699586	cg03107393	cg11427907	cg15910577
cg15785902	cg18921771	cg12713583	cg20655980
cg04813832	cg02080641	cg27138204	cg22876812
cg13266064	cg09827833	cg20232986	cg13786863
cg26225794	cg10679688	cg26799474	cg08492173
cg13541713	cg11192416	cg17064870	cg15920900
cg13065415	cg10333808	cg27158134	cg27175935
cg00921219	cg18442524	cg24735027	cg26837644
cg24837370	cg04370314	cg13244828	cg06449729
cg11274077	cg07044013	cg14688465	cg16006349
cg00155777	cg22705959	cg04743738	cg14333911
cg22379609	cg14991487	cg17982054	cg13669152
cg04699784	cg07936950	cg10312981	cg12753366
cg24624353	cg26818625	cg15934892	cg23189410
cg14575140	cg10090393	cg24756059	cg00273658
cg13422047	cg17765151	cg07590344	cg21185289
cg11273478	cg09885735	cg27397721	cg12553908
cg04003850	cg07873041	cg01627475	cg26581714
cg20858834	cg00325149	cg21942827	cg22699026
cg07961015	cg20200236	cg17939286	cg08158952
cg14553740	cg18786593	cg08190858	cg10743544
cg02058870	cg26710279	cg01355266	cg27653562
cg09976984	cg01644338	cg07803375	cg16887264
cg17516809	cg11564981	cg16767867	cg02062466
cg11706983	cg07007506	cg12471378	cg23229820
cg03254336	cg26882164	cg23771185	cg07823516
cg10344477	cg05659947	cg14510205	cg13953354
cg09907509	cg05355225	cg11275153	cg18032014
cg05196969	cg03731303	cg19561297	cg10919664
cg05956608	cg04405664	cg08463448	cg18336854
cg18283342	cg08193579	cg04890856	cg23463206
cg27284424	cg25723050	cg23791011	cg21386647
cg24327132	cg07300846	cg25731997	cg23994061
cg20585768	cg07005523	cg09547025	cg12109291
cg20132609	cg04159361	cg09669931	cg25189904
cg08230697	cg18561199	cg24289821	cg23401601
cg07117219	cg05327835	cg09742465	cg22465479
cg11903872	cg04228935	cg25023596	cg24997654
cg02892388	cg00366850	cg24213115	cg23440636
cg03905867	cg09659227	cg14801038	cg14825633
cg08056069	cg25463440	cg16703934	cg13502741
cg01610632	cg13267264	cg13185413	cg18369516
cg11335355	cg18169886	cg02065310	cg03940650
cg11511777	cg03673737	cg06934132	cg05255275
cg14753356	cg24011260	cg11391395	cg16901141
cg00590503	cg10327440	cg01525498	cg04651137
cg12824378	cg05233622	cg10478633	cg12898220
cg10026188	cg04560225	cg13209996	cg10536349
cg06804138	cg17768491	cg12919873	cg03315407
cg17128892	cg27361370	cg06190607	cg10731465
cg05378303	cg05874561	cg01784030	cg18582992
cg13307880	cg04765848	cg03498081	cg07167872
cg00097146	cg11436963	cg10121881	cg19925204
cg03735012	cg01218619	cg10307662	cg05582392
cg08521225	cg06829686	cg15713029	cg06133205
cg02639634	cg23619365	cg08918879	cg26234470
cg03232879	cg05730460	cg11363168	cg12009710
cg09834343	cg09391546	cg03120102	cg05702092
cg18377764	cg08482436	cg12277612	cg17649293
cg08906309	cg11472521	cg13373994	cg20575176
cg08582356	cg26865446	cg12519676	cg18065464
cg05995465	cg07489848	cg00765705	cg07982740
cg11169848	cg15039102	cg22076329	cg23802491
cg10672201	cg22784386	cg21187386	cg01156747
cg15660418	cg00584422	cg14579864	cg05141014
cg25856090	cg27066925	cg26562566	cg27064182
cg22210652	cg23962746	cg04645914	cg15124400
cg15930380	cg20634967	cg21185686	cg14297340
cg13587068	cg22149137	cg21451309	cg10069155
cg16519100	cg05554189	cg05631456	cg17987982
cg05036656	cg17373657	cg11247712	cg01905949
cg24405999	cg18026631	cg11942594	cg05255994
cg04656576	cg14443953	cg15653090	cg15073906
cg05338955	cg15303073	cg19410314	cg18142262
cg25354617	cg22399133	cg17130754	cg27285720
cg13968267	cg09970569	cg11071682	cg07113642
cg05785805	cg27131891	cg17383760	cg03966751
cg08901339	cg11537367	cg08827307	cg16507213
cg13953354	cg26963356	cg01910445	cg05350034
cg23427088	cg12976081	cg09088153	cg07006935
cg09291014	cg09437201	cg07467854	cg10331104
cg21500509	cg23431851	cg26957636	cg16579908
cg10905418	cg00603288	cg04340430	cg09307788
cg05443763	cg02200032	cg03651886	cg11565786
cg12406839	cg13490895	cg02199898	cg25376962
cg03532926	cg20098471	cg11184120	cg05210266
cg17599869	cg09221867	cg21880888	cg15373911
cg06864895	cg23273897	cg26797843	cg18877252
cg17944300	cg06632027	cg16304656	cg12122146
cg13660180	cg17741014	cg11312408	cg16413687
cg24005685	cg16104915	cg12960268	cg21986027
cg10526559	cg10626816	cg09040200	cg03461110
cg09899914	cg25757115	cg02921983	cg14919082
cg16097772	cg00073837	cg13279049	cg18737356
cg01184930	cg14968543	cg24025012	cg26716823
cg20200236	cg19868631	cg04251111	cg00963378
cg03373714	cg02401454	cg08443549	cg24671734
cg17855866	cg02262056	cg26177616	cg08066129
cg17095436	cg06382344	cg05804190	cg12189551
cg02159731	cg19650157	cg25317816	cg23226631
cg23248887	cg02878244	cg20628003	cg01943216
cg11142389	cg21208682	cg20985802	cg22052948
cg14290628	cg08652532	cg25870970	cg07434284
cg16709294	cg16295725	cg20601128	cg17546376
cg21458394	cg18501555	cg21916165	cg03148184
cg25800765	cg12914459	cg11020495	cg26104083
cg08057255	cg26691477	cg00368961	cg24624353
cg15349560	cg15531403	cg24380001	cg10279936
cg23923243	cg07152755	cg04664309	cg26492446
cg12865837	cg05133045	cg11486078	cg06962177
cg09764546	cg13597851	cg07621385	cg25025879
cg26787217	cg07882671	cg25130567	cg06399865
cg04415176	cg16789852	cg13071016	cg09607085
cg06329735	cg11561737	cg01109734	cg18983669
cg20919425	cg25880954	cg25900515	cg24601030
cg24491939	cg24194775	cg03023152	cg07390531
cg08101160	cg10192198	cg25735490	cg04020309
cg09716640	cg27357571	cg27521071	cg05031016
cg25299227	cg08610862	cg27155168	cg09500975
cg14775730	cg25845367	cg23030339	cg03290977
cg04138706	cg10997718	cg16427420	cg21721825
cg21796654	cg26315984	cg23322868	cg25104397
cg19381811	cg08530237	cg17922283	cg19177125
cg14072663	cg00920348	cg19169932	cg00553187
cg14970543	cg00557947	cg01128736	cg12652796
cg25200838	cg07780095	cg06787004	cg02642017
cg19616423	cg25092838	cg16738646	cg24306340
cg21272956	cg07240763	cg04636538	cg12434889
cg05491166	cg14415816	cg17660183	cg01058360
cg02388378	cg14835517	cg25772185	cg13620034
cg02769145	cg08047457	cg03611826	cg25994871
cg15535138	cg03030757	cg06516865	cg07405182
cg18951352	cg20548934	cg01355407	cg05745631
cg10655471	cg04696393	cg09896814	cg20996682
cg16924616	cg18184411	cg09757859	cg07687131
cg17408527	cg21918105	cg03826704	cg03862854
cg11606501	cg17199320	cg15213500	cg16150752
cg24658737	cg13023205	cg25269417	cg06974428
cg01719975	cg01646362	cg01492626	cg15303073
cg15206243	cg16329197	cg22023206	cg02025580
cg25329624	cg11923198	cg03882324	cg00769408
cg16283196	cg21059834	cg03211636	cg05474726
cg09591181	cg17005319	cg11326415	cg20073553
cg22794031	cg05395403	cg08535474	cg05174942
cg16647921	cg13886334	cg21401292	cg17245989
cg06143666	cg25485801	cg22102663	cg13476133
cg09225457	cg19222778	cg17253981	cg05095591
cg04448487	cg00866399	cg21113740	cg25158734
cg13742115	cg00482488	cg12491114	cg20071972
cg20711585	cg20646280	cg00323286	cg27593341
cg07740710	cg09662034	cg17492104	cg14442421
cg18022864	cg16955889	cg05928168	cg13259502
cg25695391	cg11785652	cg20442697	cg06804138
cg16280141	cg26388816	cg24556382	cg15370163
cg04029255	cg06546066	cg08017323	cg05283629
cg15155209	cg20706315	cg26518528	cg10036013
cg12078522	cg26460092	cg10575547	cg19080043
cg12482751	cg02942845	cg20095656	cg22108930
cg22499994	cg17124224	cg21041701	cg19246018
cg20422696	cg19403104	cg24414325	cg17865555
cg11998932	cg12223939	cg01257685	cg09609106
cg10405645	cg08196032	cg02249233	cg08309529
cg03157512	cg12753366	cg11750282	cg03111404
cg11350586	cg22699026	cg15699050	cg24923516
cg25556905	cg12768605	cg15145174	cg11742111
cg12673103	cg09938227	cg14371731	cg18039298
cg16966315	cg17023770	cg09644829	cg21026634
cg23041656	cg08529882	cg21765010	cg18368742
cg02530022	cg13555855	cg07984380	cg10735621
cg13539545	cg07962143	cg24340061	cg08664615
cg18455472	cg10606490	cg23787364	cg10952792
cg24061208	cg09362033	cg01331772	cg10868817
cg27534624	cg01085837	cg02198625	cg08085267
cg05283629	cg20329405	cg04560667	cg05513806
cg25150021	cg16005939	cg04639797	cg09735579
cg02480604	cg13644317	cg01917321	cg01330060
cg10988187	cg25779483	cg11838224	cg05075301
cg19246018	cg18323768	cg15546324	cg26162582
cg01564640	cg07434284	cg00499912	cg01255417
cg05158615	cg26316946	cg09676712	cg09248399
cg12046947	cg01032200	cg27021622	cg25577821
cg09465533	cg03230154	cg21995816	cg21350324
cg11744538	cg08332074	cg11188750	cg22267770
cg00104298	cg18103859	cg15611278	cg18021927
cg20080624	cg05983315	cg12455345	cg14400868
cg06183333	cg13631916	cg27468328	cg20794732
cg11149184	cg26777883	cg03482221	cg13382769
cg14331280	cg19656282	cg15260248	cg21882620
cg23863342	cg23632985	cg10542197	cg16525573
cg19411100	cg23653022	cg11663699	cg09854011
cg06985993	cg00672333	cg03100044	cg00598009
cg22290225	cg02387803	cg25685519	cg26507320
cg23244790	cg01158680	cg05621843	cg15035324
cg07857234	cg02452944	cg17599415	cg00143249
cg14223293	cg06458946	cg10206828	cg21504931
cg04776715	cg04534765	cg13879411	cg05167251
cg25164589	cg20121142	cg11405216	cg08264682
cg09006543	cg08622757	cg05807128	cg16105687
cg16006349	cg07274590	cg04119462	cg08410996
cg04540383	cg05710628	cg16324314	cg05068206
cg01186111	cg04635334	cg05915139	cg03353849
cg25368989	cg14151259	cg19107974	cg24829718
cg21130374	cg01337813	cg11737193	cg19594218
cg14029489	cg13363438	cg01006503	cg06093355
cg03078269	cg08058894	cg23159321	cg09387650
cg26224533	cg17882919	cg27164770	cg11727282
cg05390151	cg09403666	cg04360675	cg21932416
cg02519751	cg11475550	cg10239665	cg10923662
cg27534083	cg19050990	cg16912837	cg21741708
cg20928500	cg09649610	cg18226700	cg05922453
cg06465806	cg01518569	cg23735602	cg19798702
cg06295292	cg01120173	cg09663111	cg16970232
cg04525074	cg21691166	cg23938553	cg26196480
cg24151975	cg25069157	cg16513459	cg22851849
cg11795325	cg27403635	cg02882787	cg00902496
cg12093060	cg07266404	cg27457135	cg12415361
cg03724721	cg10372476	cg04213384	cg10321723
cg27081319	cg06611358	cg22439873	cg02161026
cg19885284	cg03507241	cg13106133	cg08328777
cg00840403	cg05892568	cg20313873	cg12673103
cg23485147	cg05661282	cg01369207	cg03265671
cg14627172	cg03698009	cg06202829	cg07350470
cg05556923	cg23699530	cg07979390	cg19096571
cg05608908	cg26043257	cg14466589	cg15961772
cg00357904	cg14574773	cg22203219	cg20501518
cg12800932	cg19917856	cg04756252	cg13759674
cg06248428	cg10835584	cg17623887	cg10904972
cg00670438	cg19526685	cg06144762	cg10785622
cg17514558	cg16991515	cg03403093	cg08765662
cg12116266	cg12564285	cg26835575	cg26166854
cg01952835	cg24915632	cg02220924	cg03012338
cg03479114	cg19478374	cg09480735	cg06951412
cg21946006	cg10393811	cg21533331	cg00209129
cg14277284	cg12256957	cg24159100	cg05121013
cg23256675	cg26824006	cg00817464	cg04274288
cg03602119	cg12597389	cg10885729	cg16302790
cg14654609	cg09495643	cg23248910	cg06248767
cg26941692	cg21170529	cg16402252	cg26106948
cg06887285	cg09164898	cg06765730	cg26429925
cg09578379	cg08701420	cg20132609	cg18051449
cg16424884	cg23694248	cg16696400	cg23713079
cg14840536	cg16721177	cg00613788	cg09861917
cg20509513	cg02642997	cg16925459	cg21000227
cg06100542	cg06905692	cg12506930	cg12885897
cg15729315	cg08249988	cg17526887	cg11078128
cg22416376	cg24635971	cg07390531	cg12876594
cg18634868	cg25663755	cg14180787	cg06274159
cg15240253	cg23588462	cg00081940	cg17192454
cg02537838	cg08271804	cg11394547	cg07833262
cg10193290	cg22070855	cg01473247	cg25093492
cg13345558	cg14029489	cg17172334	cg07778819
cg20097090	cg25079568	cg01191105	cg22203219
cg02051771	cg09812623	cg21899340	cg23391372
cg11858226	cg02326568	cg18760467	cg12351310
cg19028997	cg11586330	cg08623641	cg04159361
cg09071889	cg21141024	cg00863893	cg16425038
cg01905949	cg24094595	cg00992189	cg03518729
cg25987427	cg20972214	cg16998578	cg19846154
cg27646850	cg15732851	cg19688203	cg26961240
cg27374572	cg03143164	cg21227325	cg11688437
cg06888756	cg07149609	cg25734089	cg14236662
cg02320543	cg09238180	cg11062790	cg06749502
cg10384245	cg06864895	cg11638496	cg08189198
cg07339864	cg00514407	cg12581036	cg13458651
cg22889646	cg19049194	cg14073535	cg23093664
cg07390531	cg07382347	cg11774909	cg15579696
cg16289642	cg12116266	cg01905982	cg02051771
cg23521140	cg08781140	cg25123362	cg02013838
cg25498843	cg18786873	cg15267232	cg17408527
cg15442976	cg03298789	cg05383910	cg18638056
cg03111404	cg11752769	cg13796110	cg15746696
cg13338798	cg22286978	cg10607661	cg03190891
cg23642747	cg26132298	cg13885437	cg19456540
cg10121824	cg13186884	cg24628744	cg05069885
cg00723563	cg18713028	cg18899777	cg19596110
cg12656085	cg15873149	cg22821975	cg17421991
cg21215550	cg04037038	cg05130816	cg22978474
cg03890691	cg19414598	cg07505049	cg16551513
cg16001422	cg07316846	cg10905634	cg02764745
cg10797850	cg10397765	cg14111605	cg26941692
cg14601964	cg04041707	cg03862549	cg11213690
cg02650401	cg16594139	cg00160618	cg04425920
cg04774696	cg07560510	cg17533118	cg17071446
cg01125152	cg07778819	cg03395558	cg03331763
cg02082588	cg14159026	cg23091549	cg26137103
cg11809802	cg16876790	cg20861716	cg25976440
cg12981534	cg19767562	cg01575029	cg21900495
cg23618713	cg23881278	cg23168192	cg17944300
cg09608551	cg01181227	cg12257246	cg12569246
cg04855271	cg26179590	cg08812189	cg06200244
cg23244910	cg05422029	cg22554456	cg01719975
cg01081584	cg16700924	cg14856635	cg00697992
cg26737223	cg15275786	cg09520825	cg20200236
cg02671171	cg02467990	cg14279795	cg19428722
cg10445315	cg13357482	cg12673103	cg08651937
cg22387369	cg10375890	cg03303289	cg10662314
cg05830760	cg26130488	cg25061073	cg12568198
cg14989226	cg16910830	cg23568976	cg20337696
cg11045943	cg21974923	cg13127478	cg18698788
cg23495647	cg03012726	cg23342116	cg01686178
cg16271200	cg22741583	cg11035737	cg09025324
cg02062466	cg10511988	cg12063124	cg16502555
cg26562263	cg04109543	cg05713079	cg10148473
cg14462534	cg22387369	cg11718162	cg02204637
cg12162138	cg09547119	cg19274030	cg00213008
cg12474394	cg25140607	cg03173502	cg18798460
cg05163329	cg18249634	cg16146718	cg15925374
cg03342029	cg08445802	cg02091808	cg02032966
cg17472111	cg02273398	cg02124498	cg12253931
cg10952792	cg05576262	cg09248054	cg23278196
cg02177096	cg16807089	cg15087376	cg21485303
cg01413054	cg19797376	cg13153466	cg08341874
cg02646491	cg15601050	cg14970802	cg04252562
cg15986276	cg23802491	cg16833711	cg09764546
cg20272979	cg17845532	cg13568821	cg12929487
cg15235999	cg21795544	cg01074141	cg24324815
cg22873661	cg12938003	cg05763559	cg15159670
cg06007966	cg20786074	cg10982443	cg09416664
cg12524488	cg13282929	cg22249735	cg02899438
cg09420439	cg13361185	cg00325023	cg04855271
cg08049853	cg21113740	cg02491871	cg09556826
cg09610578	cg20010506	cg27264462	cg18169886
cg19814934	cg03089717	cg24033422	cg24749880
cg05671385	cg09119967	cg09207053	cg20379954
cg12116288	cg11001844	cg15602548	cg24924958
cg23250574	cg20548888	cg25865108	cg22493616
cg10513702	cg13577076	cg02516017	cg22857085
cg26006714	cg19376851	cg06389574	cg07088950
cg19759129	cg14604529	cg26275360	cg13445796
cg16103959	cg15701937	cg08560607	cg04963424
cg24507742	cg26883712	cg08663890	cg02683197
cg08416194	cg18114294	cg21706229	cg12559208
cg04640159	cg20940675	cg27060744	cg16190266
cg19312667	cg20897685	cg06720722	cg11451198
cg14636534	cg24999255	cg17145219	cg14189571
cg11923198	cg26199241	cg14485744	cg12798657
cg15396830	cg07117084	cg06112977	cg04902729
cg12652796	cg23842109	cg24437775	cg00291004
cg19851602	cg19196826	cg02764093	cg12116266
cg08158952	cg20293594	cg26104690	cg00793895
cg13556554	cg04111789	cg00618746	cg07920503
cg09174117	cg06973595	cg15809598	cg22081371
cg00631329	cg20340866	cg14832352	cg14765959
cg03402259	cg06896987	cg16204420	cg09938784
cg17011165	cg15814504	cg15242577	cg24253892
cg27170927	cg18438793	cg14472291	cg09448759
cg00496602	cg24430580	cg23004031	cg19044242
cg05248223	cg13899718	cg21601891	cg10536466
cg02707176	cg27496526	cg06146973	cg25807271
cg08599096	cg06970190	cg12428339	cg15862394
cg23813334	cg19283196	cg13721505	cg02119792
cg05084668	cg24892966	cg14680131	cg19113906
cg09995569	cg01824466	cg16239521	cg22350898
cg17768491	cg18218371	cg04269193	cg04763554
cg07128416	cg15963326	cg03927133	cg00376537
cg01858698	cg13298199	cg24524166	cg03323696
cg25445465	cg08146483	cg18020955	cg23566333
cg07526731	cg08063125	cg10340605	cg13028856
cg11265216	cg22047295	cg07463206	cg14073922
cg01756313	cg15998779	cg17312501	cg08755784
cg23735602	cg08938793	cg12198977	cg08158049
cg00174573	cg09544728	cg13053408	cg21995304
cg21811143	cg06102330	cg12547279	cg00515282
cg06847624	cg01258751	cg14848635	cg15323586
cg03315407	cg16288089	cg08871283	cg12184886
cg04674809	cg12914657	cg20972027	cg00651016
cg19080043	cg14315558	cg13124050	cg04430744
cg08008475	cg09260089	cg00854933	cg06896909
cg09669275	cg11427855	cg13585861	cg15356713
cg00673985	cg16747109	cg18652683	cg08838825
cg27028923	cg07897871	cg12860635	cg02037307
cg13644317	cg19355929	cg02768721	cg06551997
cg18950353	cg10195295	cg03290188	cg20392201
cg15909548	cg20239071	cg02166382	cg08254359
cg12964792	cg20585768	cg07848310	cg07314384
cg26330304	cg10699857	cg26256223	cg00181497
cg26104083	cg00711088	cg07093456	cg19616423
cg08195512	cg18459618	cg09045128	cg15006404
cg09655666	cg03281561	cg01156747	cg06821841
cg11375665	cg02996801	cg07021447	cg24830730
cg24095120	cg26744375	cg16432182	cg07533224
cg07353415	cg00934864	cg25693439	cg08317380
cg15594977	cg06422883	cg27255534	cg24460976
cg27467234	cg19808978	cg21514164	cg08966753
cg00707326	cg27360326	cg09215588	cg13663149
cg23778422	cg14385245	cg17286831	cg06940614
cg16738646	cg00998372	cg06416831	cg11025133
cg14969218	cg22710065	cg14025592	cg24463403
cg00830492	cg00624404	cg00577905	cg24687970
cg10053235	cg25901381	cg14634607	cg23989821
cg05213722	cg04656321	cg24821680	cg02671171
cg00626856	cg02683197	cg15397564	cg21113740
cg03072196	cg06821993	cg24701267	cg00583480
cg00011740	cg16555884	cg07990556	cg08110785
cg26603050	cg11630242	cg11759703	cg13200141
cg10923662	cg22370006	cg08085540	cg10397765
cg23639072	cg10016380	cg03641849	cg06650260
cg22356324	cg08431563	cg23550704	cg08117738
cg19437852	cg05087623	cg00404717	cg27378835
cg19916943	cg16536718	cg02220419	cg26852645
cg23932782	cg20019410	cg21317233	cg21130374
cg14490635	cg04217778	cg23206461	cg16995750
cg05976412	cg24871714	cg19626719	cg23917057
cg23052560	cg10532489	cg10919664	cg11947981
[truncated: 8,002 more rows]
