# Supplementary material for: Mucinous cystic neoplasms of the pancreas and liver share a similar DNA methylation profile with mucinous ovarian tumors
Source: J Pathol. 2025 Jun 25;267(1):10–24. doi: 10.1002/path.6439 (PMC12337810; doi:10.1002/path.6439)
Supplement: Supplementary file 1 — Supplementary materials and methods Figure S1. Representative images of both MCN‐P and MCN‐L samples included in the study showing progesterone receptor (PR) positivity in the ovarian‐like stroma Figure S2. Hierarchical clustering of the samples composing the landscape of pancreatic neoplasms Figure S3. Hierarchical clustering of the samples composing the landscape of liver neoplasms Figure S4. Hierarchical clustering of the samples composing the landscape of ovarian neoplasms Figure S5. Hierarchical and consensus clustering and sample clustering of hepato‐pancreato‐ovarian neoplasms Figure S6. Cell type enrichment analysis for genes linked to differential TSS methylation in MCN‐P and MCN‐L tissues Table S1. Characteristics of the antibodies used in immunohistochemical (IHC) analysis Table S2. Parameters used for quantitative expression analysis using QuPath version 0.5.1 (Queen's University, Belfast, Northern Ireland) for epithelial and stromal immunohistochemistry markers Table S3. Clinical and pathological characteristics and the DNA methylation array scan ID of the included samples Table S4. H‐scores of epithelial and stromal markers quantified using QuPath version 0.5.1 (Queen's University, Belfast, Northern Ireland) Table S5. Top standard deviated CpGs used for building the landscape of pancreatic, hepatic, ovarian, and hepato‐pancreato‐ovarian neoplasms (Excel file) Table S6. Normal ovary cases: type of surgery, purpose of surgery, and histological description of the ovarian tissue Table S7. Number of differentially methylated CpGs with an adjusted p value less than 0.01 and an absolute log FC value greater than 0.3 between the different entities (Excel file) [file PATH-267-10-s001.zip › path6439-sup-0003-TableS7.xlsx]

## Sheet: Cover page
	Mucinous cystic neoplasms of the pancreas and liver share a similar DNA methylation profile with mucinous ovarian tumors
	Z Leoni et al. J Pathol https://doi.org/10.1002/path.6439
	Table S7. Number of differentially methylated CpGs with an adjusted p value less than 0.01 and an absolute log FC value greater than 0.3 between the different entities

## Sheet: Table S7
Table S7. Number of differentially methylated CpGs with an adjusted p value less than 0.01 and an absolute log FC value greater than 0.3 between the different entities.
Name	CpG_count_logFC03
Pan_NEC_to_Pan_NET	4646
Pan_NEC_to_Pan_PB	17991
Pan_NEC_to_ACC	17007
Pan_NEC_to_Pan_SPN	41010
Pan_NEC_to_normal_pancreas	28006
Pan_NEC_to_PAAD	12907
Pan_NEC_to_MCN_P	21992
Pan_NEC_to_gIPMN	8340
Pan_NEC_to_ITPN_P	16808
Pan_NEC_to_iIPMN	73079
Pan_NEC_to_Pan_IN	6018
Pan_NEC_to_normal_bile	12044
Pan_NEC_to_iCCA	17546
Pan_NEC_to_iIPNB	13540
Pan_NEC_to_iITPN	30289
Pan_NEC_to_MCN_L	16891
Pan_NEC_to_HCC	37705
Pan_NEC_to_PMOC	32396
Pan_NEC_to_mBOT	30241
Pan_NEC_to_normal_ovary	75840
Pan_NEC_to_SOC	30381
Pan_NEC_to_normal_fallopian_tube	33888
Pan_NET_to_Pan_PB	32284
Pan_NET_to_ACC	29417
Pan_NET_to_Pan_SPN	62261
Pan_NET_to_normal_pancreas	38036
Pan_NET_to_PAAD	38552
Pan_NET_to_MCN_P	40298
Pan_NET_to_gIPMN	25632
Pan_NET_to_ITPN_P	56944
Pan_NET_to_iIPMN	81540
Pan_NET_to_Pan_IN	22623
Pan_NET_to_normal_bile	40166
Pan_NET_to_iCCA	46154
Pan_NET_to_iIPNB	67229
Pan_NET_to_iITPN	79446
Pan_NET_to_MCN_L	43616
Pan_NET_to_HCC	59145
Pan_NET_to_PMOC	48216
Pan_NET_to_mBOT	47768
Pan_NET_to_normal_ovary	86452
Pan_NET_to_SOC	57519
Pan_NET_to_normal_fallopian_tube	61670
Pan_PB_to_ACC	102
Pan_PB_to_Pan_SPN	74986
Pan_PB_to_normal_pancreas	36097
Pan_PB_to_PAAD	21621
Pan_PB_to_MCN_P	33982
Pan_PB_to_gIPMN	14476
Pan_PB_to_ITPN_P	13693
Pan_PB_to_iIPMN	43564
Pan_PB_to_Pan_IN	19041
Pan_PB_to_normal_bile	44392
Pan_PB_to_iCCA	36288
Pan_PB_to_iIPNB	10566
Pan_PB_to_iITPN	44130
Pan_PB_to_MCN_L	6921
Pan_PB_to_HCC	37740
Pan_PB_to_PMOC	15660
Pan_PB_to_mBOT	23287
Pan_PB_to_normal_ovary	97036
Pan_PB_to_SOC	33004
Pan_PB_to_normal_fallopian_tube	86033
ACC_to_Pan_SPN	75646
ACC_to_normal_pancreas	24444
ACC_to_PAAD	21538
ACC_to_MCN_P	30572
ACC_to_gIPMN	11948
ACC_to_ITPN_P	8031
ACC_to_iIPMN	48832
ACC_to_Pan_IN	16278
ACC_to_normal_bile	42315
ACC_to_iCCA	24824
ACC_to_iIPNB	7635
ACC_to_iITPN	28909
ACC_to_MCN_L	16920
ACC_to_HCC	41138
ACC_to_PMOC	19852
ACC_to_mBOT	29651
ACC_to_normal_ovary	96442
ACC_to_SOC	35267
ACC_to_normal_fallopian_tube	81442
Pan_SPN_to_normal_pancreas	63282
Pan_SPN_to_PAAD	57074
Pan_SPN_to_MCN_P	57697
Pan_SPN_to_gIPMN	49628
Pan_SPN_to_ITPN_P	81459
Pan_SPN_to_iIPMN	123496
Pan_SPN_to_Pan_IN	42867
Pan_SPN_to_normal_bile	50607
Pan_SPN_to_iCCA	67893
Pan_SPN_to_iIPNB	86638
Pan_SPN_to_iITPN	91766
Pan_SPN_to_MCN_L	58585
Pan_SPN_to_HCC	100257
Pan_SPN_to_PMOC	84587
Pan_SPN_to_mBOT	68644
Pan_SPN_to_normal_ovary	88256
Pan_SPN_to_SOC	80584
Pan_SPN_to_normal_fallopian_tube	61482
normal_pancreas_to_PAAD	49183
normal_pancreas_to_MCN_P	41518
normal_pancreas_to_gIPMN	19027
normal_pancreas_to_ITPN_P	43732
normal_pancreas_to_iIPMN	95164
normal_pancreas_to_Pan_IN	11711
normal_pancreas_to_normal_bile	47337
normal_pancreas_to_iCCA	52011
normal_pancreas_to_iIPNB	47785
normal_pancreas_to_iITPN	67783
normal_pancreas_to_MCN_L	52695
normal_pancreas_to_HCC	70010
normal_pancreas_to_PMOC	51898
normal_pancreas_to_mBOT	51290
normal_pancreas_to_normal_ovary	82774
normal_pancreas_to_SOC	62831
normal_pancreas_to_normal_fallopian_tube	58709
PAAD_to_MCN_P	8907
PAAD_to_gIPMN	1054
PAAD_to_ITPN_P	14796
PAAD_to_iIPMN	60560
PAAD_to_Pan_IN	2202
PAAD_to_normal_bile	5674
PAAD_to_iCCA	6833
PAAD_to_iIPNB	13246
PAAD_to_iITPN	41978
PAAD_to_MCN_L	16416
PAAD_to_HCC	37018
PAAD_to_PMOC	10598
PAAD_to_mBOT	17080
PAAD_to_normal_ovary	73536
PAAD_to_SOC	26602
PAAD_to_normal_fallopian_tube	36119
MCN_P_to_gIPMN	4818
MCN_P_to_ITPN_P	45139
MCN_P_to_iIPMN	98057
MCN_P_to_Pan_IN	5334
MCN_P_to_normal_bile	9956
MCN_P_to_iCCA	31060
MCN_P_to_iIPNB	47199
MCN_P_to_iITPN	63708
MCN_P_to_MCN_L	0
MCN_P_to_HCC	67093
MCN_P_to_PMOC	19263
MCN_P_to_mBOT	817
MCN_P_to_normal_ovary	23444
MCN_P_to_SOC	41283
MCN_P_to_normal_fallopian_tube	24336
gIPMN_to_ITPN_P	15081
gIPMN_to_iIPMN	50937
gIPMN_to_Pan_IN	0
gIPMN_to_normal_bile	2333
gIPMN_to_iCCA	10721
gIPMN_to_iIPNB	19330
gIPMN_to_iITPN	46512
gIPMN_to_MCN_L	17013
gIPMN_to_HCC	42201
gIPMN_to_PMOC	8919
gIPMN_to_mBOT	13666
gIPMN_to_normal_ovary	69572
gIPMN_to_SOC	33856
gIPMN_to_normal_fallopian_tube	33451
ITPN_P_to_iIPMN	61087
ITPN_P_to_Pan_IN	20435
ITPN_P_to_normal_bile	43115
ITPN_P_to_iCCA	5415
ITPN_P_to_iIPNB	0
ITPN_P_to_iITPN	207
ITPN_P_to_MCN_L	26198
ITPN_P_to_HCC	36318
ITPN_P_to_PMOC	17057
ITPN_P_to_mBOT	36392
ITPN_P_to_normal_ovary	106599
ITPN_P_to_SOC	38421
ITPN_P_to_normal_fallopian_tube	75786
iIPMN_to_Pan_IN	67836
iIPMN_to_normal_bile	108156
iIPMN_to_iCCA	86711
iIPMN_to_iIPNB	37723
iIPMN_to_iITPN	122223
iIPMN_to_MCN_L	101582
iIPMN_to_HCC	79161
iIPMN_to_PMOC	23989
iIPMN_to_mBOT	75958
iIPMN_to_normal_ovary	146288
iIPMN_to_SOC	76565
iIPMN_to_normal_fallopian_tube	135212
Pan_IN_to_normal_bile	1597
Pan_IN_to_iCCA	12421
Pan_IN_to_iIPNB	29024
Pan_IN_to_iITPN	45767
Pan_IN_to_MCN_L	15733
Pan_IN_to_HCC	43656
Pan_IN_to_PMOC	14594
Pan_IN_to_mBOT	16836
Pan_IN_to_normal_ovary	63443
Pan_IN_to_SOC	35094
Pan_IN_to_normal_fallopian_tube	24725
normal_bile_to_iCCA	15493
normal_bile_to_iIPNB	50046
normal_bile_to_iITPN	50666
normal_bile_to_MCN_L	13208
normal_bile_to_HCC	50201
normal_bile_to_PMOC	45388
normal_bile_to_mBOT	31760
normal_bile_to_normal_ovary	62397
normal_bile_to_SOC	47179
normal_bile_to_normal_fallopian_tube	27148
iCCA_to_iIPNB	4730
iCCA_to_iITPN	92
iCCA_to_MCN_L	29448
iCCA_to_HCC	22293
iCCA_to_PMOC	37836
iCCA_to_mBOT	45067
iCCA_to_normal_ovary	94995
iCCA_to_SOC	44782
iCCA_to_normal_fallopian_tube	56051
iIPNB_to_iITPN	1
iIPNB_to_MCN_L	15084
iIPNB_to_HCC	36988
iIPNB_to_PMOC	10212
iIPNB_to_mBOT	24576
iIPNB_to_normal_ovary	121790
iIPNB_to_SOC	35656
iIPNB_to_normal_fallopian_tube	87831
iITPN_to_MCN_L	35040
iITPN_to_HCC	52859
iITPN_to_PMOC	72519
iITPN_to_mBOT	69252
iITPN_to_normal_ovary	113959
iITPN_to_SOC	65839
iITPN_to_normal_fallopian_tube	85275
MCN_L_to_HCC	47961
MCN_L_to_PMOC	18882
MCN_L_to_mBOT	1156
MCN_L_to_normal_ovary	21948
MCN_L_to_SOC	22354
MCN_L_to_normal_fallopian_tube	27838
HCC_to_PMOC	40515
HCC_to_mBOT	61086
HCC_to_normal_ovary	120776
HCC_to_SOC	45287
HCC_to_normal_fallopian_tube	91980
PMOC_to_mBOT	457
PMOC_to_normal_ovary	76098
PMOC_to_SOC	26655
PMOC_to_normal_fallopian_tube	67665
mBOT_to_normal_ovary	20456
mBOT_to_SOC	31529
mBOT_to_normal_fallopian_tube	35001
normal_ovary_to_SOC	84073
normal_ovary_to_normal_fallopian_tube	45794
SOC_to_normal_fallopian_tube	43593
